# Supplementary material for: Metabolomics based on GC-MS revealed hub metabolites of pecan seeds germinating at different temperatures
Source: BMC Plant Biol. 2023 Apr 10;23:192. doi: 10.1186/s12870-023-04209-8 (PMC10084692; doi:10.1186/s12870-023-04209-8)
Supplement: Supplementary file 2 — Table S2 Metabolites at 15°C [file 12870_2023_4209_MOESM2_ESM.xlsx]

## Sheet: Sheet1
Table S2 Metabolites at 15℃
Metabolites	Classification	0d	0d	0d	10d	10d	10d	15℃2d	15℃2d	15℃2d	15℃4d	15℃4d	15℃4d	15℃6d	15℃6d	15℃6d	15℃12d	15℃12d	15℃12d
Mono(2-ethylhexyl)phthalate	primary metabolite	1.87022	1.68717	2.07312	1.45019	1.93262	1.15668	1.80075	2.44804	1.68862	2.43313	2.57375	2.71948	1.33338	1.06978	2.08469	1.65275	1.39273	1.80949
Pyruvic acid	primary metabolite	0.128684	0.135675	0.122052	4.30385	1.27392	2.97633	6.6007	3.06519	3.21032	1.40561	3.65504	0.587606	3.20354	2.5644	1.96486	4.63656	1.65731	4.44864
alanine	primary metabolite	393.982	822.121	188.807	146.085	336.816	542.265	72.4823	121.491	138.71	329.204	112.254	374.134	150.268	222.564	248.32	355.987	401.29	321.264
3-hydroxybutyric acid	primary metabolite	0.590998	0.822061	0.424882	0.189243	0.246291	0.310511	0.243308	0.382131	0.123673	0.37885	0.647097	0.305195	0.301696	0.0681229	0.243738	0.342775	3.09156	0.202115
6-hydroxy caproic acid trimer	primary metabolite	2.56643	1.86218	3.53702	2.95619	2.4086	1.50498	1.05747	2.01363	1.12422	2.64011	4.82595	2.15959	2.20527	1.87011	3.35615	1.89872	1.58743	2.87776
kyotorphin	primary metabolite	31.5715	25.3047	39.3902	18.8907	18.8422	15.7667	18.6583	34.5921	18.8276	23.6204	17.7332	23.281	13.4042	11.5199	21.1553	15.7115	7.03146	17.4503
uracil	primary metabolite	1.92856	2.01007	1.85035	7.25993	3.04702	3.71634	5.94189	4.27006	7.26482	3.27826	4.81154	4.78988	3.43616	6.43918	5.53828	2.78658	2.26516	4.05159
Pelargonic acid	primary metabolite	2.395	2.98842	1.91941	3.89177	2.17596	1.50254	2.70038	1.20621	0.700419	1.25179	1.23804	0.968963	1.51296	0.953876	2.24191	1.23435	0.984614	1.81279
2-methylfumarate	primary metabolite	0.305731	0.252715	0.369868	0.23772	0.530362	0.254134	1.48032	1.34547	0.866975	0.603595	0.641549	0.643466	0.474119	0.72534	0.51253	0.309619	0.451023	0.478755
Dodecanol	primary metabolite	0.424874	0.425411	0.424339	1.19552	0.468425	0.313378	9.7647	2.65436	1.36287	1.31007	3.17034	1.36571	0.537228	0.925468	0.689897	0.523126	0.592908	0.462838
D-Arabitol	primary metabolite	38.5144	52.4548	28.2788	0.849467	1.20205	2.6139	0.856235	0.934253	0.708511	1.10703	4.51737	0.667431	1.61765	4.92129	1.08046	1.45841	1.02137	4.51924
D-Altrose	primary metabolite	3.51517	3.3449	3.6941	3.27029	6.73625	1.86865	8.51949	4.9119	5.84183	4.34079	4.00887	2.96742	4.31397	7.6032	2.30313	4.17199	3.87565	4.33347
adenine	primary metabolite	19.6599	15.1206	25.5619	14.3054	11.3046	10.0444	14.1043	14.5569	9.17489	9.13972	24.8443	9.11912	10.6667	17.4287	9.24157	8.02282	6.18689	10.3677
cytidine-monophosphate	primary metabolite	1.11039	1.15024	1.07191	0.752647	0.825531	0.581695	0.749225	0.613786	0.822779	1.31116	1.17256	1.31343	0.933629	0.745205	1.36911	0.875121	0.556041	0.953134
tryptophan	primary metabolite	172.918	257.312	116.204	132.363	77.3498	224.27	77.3157	161.164	47.8661	97.4018	85.2527	83.6086	113.907	73.771	160.711	107.535	161.482	53.7694
oleic acid	primary metabolite	2.25472	2.1396	2.37603	2.45016	1.87658	1.7075	4.39865	4.06393	2.14457	3.70752	8.30306	3.63417	1.61126	1.30838	2.07877	1.74137	1.23538	1.8345
Glucosaminic acid	primary metabolite	5.31733	4.37978	6.45557	4.41483	8.77883	2.90353	3.47131	4.13286	2.65731	4.95804	10.0434	3.36516	4.97868	5.06592	3.23833	3.68712	3.84967	4.55291
glutamic acid	primary metabolite	421.236	312.985	566.926	73.3722	146.149	259.611	538.101	244.474	61.8922	331.491	403.059	358.506	192.396	73.7762	265.761	187.043	358.191	154.914
fumaric acid	primary metabolite	19.5816	19.0788	20.0976	152.64	174.361	79.7868	188.946	143.547	187.594	127.002	182.924	107.438	124.216	150.791	123.322	120.352	75.102	158.192
L-Malic acid	primary metabolite	38.1088	23.9923	60.531	50.0233	84.7784	30.1309	66.8367	67.8261	51.4577	64.9445	90.6802	50.9011	58.1854	75.7542	41.6735	55.5399	45.9673	59.3854
Methyl Phosphate	primary metabolite	16.7584	15.0998	18.5992	27.5116	22.1325	18.4337	38.3816	31.4785	20.1284	29.5508	40.0656	29.9206	20.1707	24.4777	26.731	20.7514	19.5824	24.6303
Cellobiotol	primary metabolite	1145.91	1026.16	1279.64	590.685	669.923	501.151	443.963	651.634	498.488	703.421	717.174	880.021	642.441	620.312	821.757	554.531	484.24	669.403
D-Glyceric acid	primary metabolite	5.66738	7.46945	4.30008	14.8402	22.5404	14.8317	21.9649	17.1234	27.1481	15.602	13.6627	12.3929	14.2891	14.4907	17.6613	14.0849	9.5847	18.3729
myo-inositol	primary metabolite	165.782	184.963	148.59	65.3428	129.395	126.837	92.7517	118.071	92.1154	113.738	119.206	86.8802	87.2007	123.551	84.1839	100.991	82.2605	107.706
lactic acid	primary metabolite	11.8632	12.1751	11.5593	12.4733	28.9594	26.7771	17.8333	12.8243	7.4991	15.8674	58.5277	12.4538	42.9402	7.74578	30.8553	51.2037	1093.92	13.1133
Tagatose	primary metabolite	103.262	97.6165	109.235	413.686	1052.03	703.155	438.12	535.466	458.73	397.457	328.988	383.369	406.872	405.348	374.408	508.254	467.832	517.912
2-ketobutyric acid	primary metabolite	0.87077	0.911512	0.831849	0.918535	0.806058	0.638707	0.636361	0.921766	0.512633	0.876348	0.775913	0.986355	0.760732	0.62652	1.15116	0.773825	0.771822	0.861997
methionine	primary metabolite	7.29538	3.39615	15.6714	29.5832	31.5291	50.6812	37.3194	41.476	61.3736	39.8103	26.3536	28.7802	41.633	48.0918	45.4598	49.4164	37.0983	40.9818
histidine	primary metabolite	6.97519	8.64695	5.62664	27.3726	23.2516	110.724	7.07038	11.7948	141.671	26.938	6.31029	27.4396	36.8715	48.263	37.2918	45.7214	61.084	47.9875
citric acid	primary metabolite	854.988	745.749	980.228	479.652	488.205	380.718	853.902	842.932	245.281	624.497	1048.08	464.865	288.881	355.216	166.491	319.087	392.503	503.271
Sophorose	primary metabolite	1.17791	1.15172	1.2047	4.27205	9.9308	5.87991	4.90949	7.00241	11.156	4.76937	4.94366	4.16819	4.82469	5.57662	3.31456	5.24336	3.72725	5.82061
succinic acid	primary metabolite	14.8489	11.7493	18.7664	8.74945	13.2141	11.5815	21.6872	22.3385	9.35371	18.6968	22.5605	16.6344	12.7994	9.90628	15.1383	13.4652	13.6117	14.7901
cystine	primary metabolite	0.727319	1.17319	0.4509	1.95808	1.58715	3.83699	0.999027	0.706029	0.149997	1.95403	1.23646	0.801275	2.23463	2.38493	2.49839	1.81174	1.72806	1.77091
proline	primary metabolite	145.537	157.66	134.345	547.739	357.546	517.551	296.076	429.832	634.84	268.693	79.1124	243.884	284.873	219.839	177.124	378.361	396.81	336.993
lysine	primary metabolite	10.1774	8.72636	11.8697	16.674	22.2187	51.8924	20.1071	15.6747	97.3807	36.4466	15.1803	22.7996	26.9727	33.3797	18.7589	43.011	54.86	43.7917
glycerol	primary metabolite	86.365	89.7894	83.0713	84.0724	123.326	95.0623	103.736	96.7353	67.731	69.5836	91.2491	46.657	109.089	120.424	115.299	80.7584	59.3654	98.0131
2-hydroxybutanoic acid	primary metabolite	1.64407	1.62755	1.66074	4.34215	2.49347	2.49031	3.65514	7.43572	0.695387	3.94103	10.6247	4.232	4.99945	1.58441	41.3718	3.59418	2.54672	4.63505
phenylalanine	primary metabolite	29.3079	33.2993	25.7949	53.901	76.588	94.7669	59.3324	65.9217	63.4973	74.9185	51.0656	78.5949	70.5413	110.798	87.2834	59.2073	76.4386	54.0748
Isoleucine	primary metabolite	35.2164	52.3143	23.7066	94.2468	115.11	222.487	107.5	247.276	100.218	121.989	91.7435	127.218	119.404	145.398	156.928	117.901	191.939	88.611
ornithine	primary metabolite	47.8057	32.8298	69.6131	570.174	314.009	350.479	78.1463	30.5954	751.396	190.611	37.8039	176.841	360.585	875.05	239.828	497.496	320.273	956.982
leucine	primary metabolite	32.0307	45.7946	22.4036	197.917	210.423	382.821	138.351	217.074	120.07	161.609	171.462	162.01	188.358	250.41	242.879	183.559	306.509	166.152
galactose	primary metabolite	0.984969	1.01342	0.957322	1.0896	0.722908	0.744334	0.854311	0.722118	1.15759	0.802343	0.784005	0.73867	0.956304	0.985499	1.29713	0.997121	0.672328	1.16549
Saccharic acid	primary metabolite	8.76183	11.4258	6.71896	15.3188	22.7924	10.2938	17.1805	10.6187	6.4365	14.801	20.6376	11.2637	12.101	9.96391	12.4701	11.4491	11.9239	12.0391
maltose	primary metabolite	3.71674	2.38115	5.80147	67.3858	125.431	231.072	154.278	158.487	213.228	77.2351	121.525	46.0623	164.458	357.364	59.5748	155.213	114.694	263.372
serine	primary metabolite	16.9323	21.1321	13.5672	212.997	214.8	301.212	327.529	256.052	478.059	305.157	180.154	299.375	197.2	240.353	294.383	254.724	211.566	231.972
threonine	primary metabolite	1.73592	1.97262	1.52763	4.75527	4.64009	7.54192	6.10827	4.79427	13.6764	7.7638	4.1634	7.07148	6.2042	8.11974	7.48984	6.59582	7.73992	6.09466
maltotriose	primary metabolite	8.96599	10.0939	7.96413	1.60987	5.41865	2.64221	5.81871	8.16304	0.846016	6.42318	2.54261	14.6522	8.67515	12.0445	3.55185	0.359255	7.49506	7.41559
aspartic acid	primary metabolite	831.264	939.355	735.611	1601.59	559.912	773.612	840.594	1276.3	1175.05	840.723	926.368	1012.74	289.82	865.077	1201.91	705.283	622.804	728.997
ribose	primary metabolite	3.46242	3.4311	3.49403	15.412	2.91175	9.51597	14.5431	16.4311	10.7488	8.95593	25.7378	8.53271	12.0616	19.069	12.4203	9.46845	6.64944	12.5508
Cytosin	primary metabolite	0.584438	0.571874	0.597277	0.548026	0.404255	0.363304	0.595483	0.627781	0.431149	0.484823	0.607324	0.457108	0.0319601	0.512158	0	0.0332884	0.36536	0.479087
guanosine	primary metabolite	0.000537937	0	0.289376	1.46209	1.05285	0.88992	0.840626	0.889152	1.06429	0.171426	1.99112	1.25496	1.71353	2.44579	1.6454	0.00401394	0	1.64278
6-phosphogluconic acid	primary metabolite	31.014	26.5315	36.2538	18.5902	18.2506	16.4645	9.47557	11.1608	15.9203	17.7229	15.9774	16.0668	19.6438	22.4772	26.102	16.0937	9.39181	13.4937
stearic acid	primary metabolite	3.41243	3.41504	3.40983	2.50553	1.75148	1.28069	2.65692	2.33515	1.8318	2.683	7.86359	2.69678	1.27996	0.981401	2.11056	1.24595	1.15092	1.23128
beta-Mannosylglycerate	primary metabolite	5.79339	6.65186	5.04572	30.4983	58.7546	26.7113	122.566	17.9721	10.3065	53.8167	81.9171	39.6292	252.613	31.9897	61.1364	251.832	135.396	130.212
valine	primary metabolite	25.9494	35.8919	18.7611	93.8064	100.678	219.81	43.6658	88.7207	46.6018	123.643	57.3335	98.0712	117.736	157.268	125.105	147.112	207.216	105.155
Glucose-1-phosphate	primary metabolite	38.8893	89.0879	16.9763	55.9933	72.3426	62.6398	73.1521	76.3202	53.4187	77.8747	90.5619	71.8074	61.9233	57.8423	77.6779	53.2192	52.1239	56.471
gluconic acid	primary metabolite	42.8355	34.9887	52.442	14.3818	22.1287	45.1845	26.4931	14.9856	13.9449	22.5307	20.6267	25.1023	20.6029	23.9712	15.2515	43.8662	65.1504	16.8961
Lyxonic acid, 1,4-lactone	primary metabolite	0.227806	0.0961685	0.539631	0	0	2.20493	0.94033	2.12358	0.0887838	0.740253	6.18912	3.83784	0.0163701	0.0323603	0.934103	0.00967758	0.265796	0.170766
xylitol	primary metabolite	0.251095	0.281999	0.223578	0.357378	0.388676	0.303056	0.17357	0.304651	0.123104	0.361533	0.913293	0.177326	0.0223004	0.118633	0	0.0300229	0.272346	0.644777
Ribonic acid, gamma-lactone	primary metabolite	0.0649704	0.0780347	0.0540933	0.0755443	0.117466	0	0.0606331	0	0.0226922	0.0971039	0.0628798	0.124043	0.00926317	0.0939152	0.118274	0.00870103	0	0.118378
glutathione - H2O	primary metabolite	0	0	0	1.4641	0.723257	1.28177	0.582772	0.647992	0.664388	0.668253	0.943409	0.757452	1.10201	1.98533	2.1525	0.951655	0.851745	1.07132
glycine	primary metabolite	239.39	247.875	231.196	66.8491	98.2774	133.492	120.756	60.8196	86.6729	110.735	53.3765	122.761	70.4307	93.3306	80.2464	113.822	172.375	76.3747
Digalacturonic acid	primary metabolite	3.85134	2.87394	5.16114	3.72877	4.91399	2.90091	4.12086	4.84252	3.79906	2.99392	3.75728	2.23926	3.33468	3.56696	3.68507	2.74032	2.13983	4.26284
alpha-D-glucosamine 1-phosphate	primary metabolite	0.000308793	0	0.0953532	0.118304	0.128523	0	0.221853	0.177732	0.291575	0.135831	0.184878	0.118739	0.206089	0.0931931	0.153919	0.01162	0.0759568	0
glucuronic acid	primary metabolite	0	0	0	0	0.403533	2.07024	1.82252	1.84382	1.20277	1.22217	1.22069	1.19237	0.0944286	2.00462	1.65129	1.64637	3.79671	1.73384
palmitic acid	primary metabolite	1.93427	1.93917	1.92938	1.881	1.29901	1.07316	2.09716	1.86593	1.21925	1.92975	5.17861	1.85003	1.05525	0.932574	1.63408	1.06989	0.859387	1.12922
6-deoxy-D-glucose	primary metabolite	0	0	0	4.43607	5.60897	10.8876	4.81554	6.71935	2.65505	3.92388	3.26754	4.3602	4.75483	4.63989	4.87786	3.96819	4.55747	4.07511
Isopropyl-beta-D-thiogalactopyranoside	primary metabolite	0.127163	0.0389265	0.415411	2.30097	10.1208	6.60235	1.61135	2.47354	1.6663	1.43416	1.27741	1.22467	4.23139	4.91644	3.04531	2.47954	2.50685	2.43833
1-Kestose	primary metabolite	0.11265	0.0710131	0.178701	1.94307	0.228396	0.281042	4.64587	0.190095	0.442993	0.327277	0.170475	0.163767	0.589428	11.9819	0.0754565	0.96537	0.317587	0.767333
ribose-5-phosphate	primary metabolite	1.03666	1.02865	1.04472	1.06151	0.581902	0.409116	4.88829	8.02673	5.60796	0.877202	0.986149	3.11175	0.643842	2.78179	0.971652	0.407079	0.590164	0.683388
2-Hydroxyvaleric acid	primary metabolite	3.73608e-05	0	0.00139583	0.376817	0	0	0.50814	0.734335	0.369483	0.109258	0	0.658331	0.483117	0.275479	1.89771	0.0203134	0	0.427857
Methyl-beta-D-galactopyranoside	primary metabolite	0	0	0	2.28862	4.27888	2.94869	4.7727	5.80443	3.01032	3.10497	5.38345	2.25468	3.55113	3.55344	3.29754	4.45134	4.25602	4.93414
3-phosphoglycerate	primary metabolite	0.712539	0.670758	0.756922	1.07347	0.467117	0.507942	4.06385	2.92934	1.31904	0.964314	1.8594	0.966315	0.972504	4.05574	1.02952	0.718099	0.560695	0.815932
D-(glycerol 1-phosphate)	primary metabolite	134.013	155.955	115.159	19.6612	44.701	56.7082	47.1696	32.9664	12.1959	21.5455	32.4198	18.4532	28.781	32.7607	37.1636	27.0991	23.1555	12.7843
linoleic acid	primary metabolite	0.893776	0.852867	0.936647	0.742929	0.691616	0.647258	1.23223	1.52619	0.953491	1.26444	1.55446	1.08606	0.68456	0.455476	1.03671	0.731757	0.64808	0.77082
Gentiobiose	primary metabolite	7.60285	6.37636	9.06525	13.1299	52.3344	10.533	19.1293	19.507	11.6137	1.86781	10.301	14.5985	17.812	18.1	7.84504	0.386658	8.68966	0
Threonic acid	primary metabolite	12.496	13.1153	11.9059	3.552	8.51586	11.7405	4.52998	3.72779	4.63695	6.61633	4.97788	5.02079	10.0008	6.48679	8.1758	7.36656	21.5875	3.22701
D-Talose	primary metabolite	32.832	34.0141	31.6909	109.424	229.374	150.956	103.48	153.991	125.353	85.6973	88.5298	75.8121	107.502	114.354	79.9735	100.022	90.9097	121.299
Tryptophol	primary metabolite	0.00105675	1.11673	0	0.0537241	0.0643815	0.13111	1.38631	4.4163	0.79743	0.26631	0.40494	0.415441	0.000158054	0.322483	0.305855	0.00191075	0	0.223333
Sucrose-6-Phosphate	primary metabolite	22.8559	22.7801	22.9319	1.57849	0	1.49292	1.22532	1.85941	2.44465	3.16903	2.08069	2.32985	0.125015	2.69147	2.28177	0.00603072	0	0
Cysteinylglycine	primary metabolite	1.27827	1.17266	1.39338	1.01753	1.06797	0.723858	1.14647	1.22706	1.27975	1.09796	1.25244	1.09791	0.861223	1.11317	0.968913	0.853099	0.774535	0.977679
alpha-ketoglutaric acid	primary metabolite	0.0547521	0.0454751	0.0659216	0.962933	0.447758	0.678777	6.35128	2.77141	0.235539	0.657577	2.40111	0.285614	1.27311	0.249068	0.32549	1.11034	0.626108	1.26821
2-Ketocaproic acid	primary metabolite	0.000361495	0	0.130678	0.400634	0.313459	0.271568	0.223515	0.390017	0.19925	0.246699	0.23874	0.170117	0.246056	0.157445	0.267908	0.380609	0.256442	0.435547
Erythrose	primary metabolite	1.33792	1.2153	1.47291	1.62239	0.966127	1.8701	0.611136	1.39169	0.58755	0.174634	1.43943	0.888303	0.747608	0.554195	1.11541	0.68971	0.437244	0.805904
palatinitol	primary metabolite	1.37752	1.16487	1.62898	0.58149	0	0.576342	1.12228	1.166	0.866941	1.33184	2.89119	1.24856	0.0545295	0.796937	0.911988	0.053258	0.662843	0.955654
Galactinol	primary metabolite	34.9179	31.4901	38.7189	56.4054	92.9169	49.4375	106.827	57.429	46.9301	52.1442	63.0214	39.4938	101.427	173.306	93.8232	88.3614	74.7553	111.304
tyrosine	primary metabolite	141.954	143.842	140.092	121.135	122.022	97.3388	89.441	115.634	86.8813	119.339	128.377	128.217	97.2141	84.2025	139.434	101.888	88.0501	109.006
arginine	primary metabolite	0	0	0	0.00948601	0	0.00888801	0.0060378	0.0142467	0	0.00470823	0.011966	0.0228625	0.000237823	0.0134841	0	0.00175137	0.00698471	0.0182423
d-Glucoheptose	primary metabolite	0.75874	0.751175	0.766381	0.784217	0.969598	0.866044	0.877739	0.697846	0.540561	1.00396	3.39347	0.720902	0.995691	0.720364	0.986343	0.98196	0.788118	1.51056
raffinose	primary metabolite	617.447	644.342	591.675	1.72288	0.823022	81.2689	6.16781	0.353341	0.367978	0.707524	1.40984	0.255516	0.570325	0.331306	0.937028	0.667466	0.954157	0.357043
Melezitose	primary metabolite	45.9905	42.1542	50.1758	42.024	45.8098	28.3291	21.4144	37.3032	25.3808	36.1883	20.5887	44.2552	31.6846	18.0304	68.8098	24.1864	23.6103	28.8544
mannitol	primary metabolite	97.8397	114.245	83.79	52.685	48.59	65.2212	2.1872	2.42873	2.05944	2.41638	1.61965	2.06821	16.8798	43.898	10.5963	9.83618	130.014	4.26647
sucrose	primary metabolite	32.8534	28.4894	37.8859	22.3636	27.7487	23.5702	17.681	23.7743	8.61479	20.3428	9.85604	27.4035	19.2307	13.3763	22.3714	20.5193	18.9231	23.0241
sorbitol	primary metabolite	0	0	0	0	0	0.31876	0	0.289879	0.460898	0.0843027	0.574743	0	0.00182539	0.0959698	0.137717	0.00272308	0.892531	0.380168
3,6-Anhydro-D-galactose	primary metabolite	1.31597	1.33994	1.29243	2.46006	2.83634	1.28013	2.57561	2.64164	1.31486	1.96892	2.38262	1.62307	2.15208	3.68747	2.05395	1.49379	0.936656	1.66012
4-hydroxybutyrate	primary metabolite	1.68956	1.55069	1.84086	1.08352	1.07502	0.893049	1.95464	1.22192	1.63731	1.56754	1.9464	1.72305	1.21974	1.15379	1.81773	1.08336	0.880438	1.27461
methyl dodecanoate	primary metabolite	0	0	0	0	0	0.0191255	0.0221295	0.0302188	0.0113158	0.00193957	0	0.0160804	7.11778e-05	0.0303609	0	5.96371e-05	0.0117031	0
thymine	primary metabolite	0.735556	0.559096	0.967709	1.10032	0	0.633313	2.94091	2.9798	2.66832	2.46361	3.23432	2.21299	0.93648	0.858872	1.17558	1.00589	0.881482	1.20995
ribitol	primary metabolite	10.1135	20.9681	4.87804	0	0.468701	1.72939	0.7549	0	0	0.0116685	1.73543	0.237322	0.0350349	4.51488	0	0.0128605	0	0.238236
lactulose	primary metabolite	2.00042	1.55157	2.57912	1.26553	1.80764	1.54783	1.19974	2.99015	0	0.309627	1.31618	1.84866	0.0720442	0.880747	0	0.00566202	0	1.68045
trehalose-6-phosphate	primary metabolite	3.26844	3.70269	2.88512	2.06608	1.63096	1.74696	0.879371	1.52064	0.748729	1.86075	1.29414	1.93921	1.23303	1.234	2.11552	1.18586	1.40793	1.22571
Sedoheptulose	primary metabolite	0.000532675	0	0.283742	0.613546	0.493579	0.632176	0.512726	0.47922	0.427952	3.99965	0.142774	12.8288	0.551267	0.5619	0.760565	0.404402	0.26311	0.374294
fructose-6-phosphate	primary metabolite	0	0	0	0	0	0	0	0	1.61921	0.056878	0.163008	0	0.0014405	0.235843	0	0.0165495	0.048337	0.287038
2-keto-isovaleric acid	primary metabolite	0.107885	0.0863756	0.134751	0.0806343	0.0800945	0.0724117	0.190033	0.199213	0.169963	0.0319102	0.1637	0.143844	0.0881975	0.106199	0.0888002	0.0979173	0.0772023	0.105927
inosine	primary metabolite	0.602845	0.632416	0.574656	0.0463077	0.0869666	0.143547	0	0.0707169	0	0.000234539	0	0.0651681	0.00676328	0.125683	0	0.0113108	0.123819	0.0783132
uridine	primary metabolite	3.99153	3.85926	4.12833	1.87735	1.84995	2.02699	3.44894	3.15482	3.78323	2.61385	5.14632	2.3012	3.15185	4.76071	2.4636	2.34504	2.68363	2.6953
Monoolein	primary metabolite	0.000928559	0.862222	0	0.431457	0	0.365981	0	1.33305	0	0.0068203	2.52823	0	0.00218639	0.305448	0.470465	0	0	0
Glucoheptonic acid	primary metabolite	1.27987	1.37986	1.18714	0.376313	0.283089	0.440517	1.2643	1.28265	0	0.6707	0.745146	1.84703	0.00277356	0.505272	0.656675	8.39747e-06	0	0
Diglycerol	primary metabolite	0	0	0	0	0.0502015	0.051729	0	0	0	0.000905632	0	0	1.23163e-05	0	0	8.78475e-05	0	0
cellobiose	primary metabolite	5.86242	6.33953	5.42122	2.04501	3.93382	8.2417	4.30486	0	1.45485	5.05757	5.30636	5.26538	4.11872	2.58826	5.84569	0.213665	4.50967	3.82504
Threitol	primary metabolite	1.86795	1.95178	1.78771	0.863241	3.44802	2.80957	1.79218	0.855206	0.631948	0.5032	4.32913	0.418135	6.30926	0.865058	1.0439	2.32003	15.1194	0.538758
1,5-Anhydroglucitol	primary metabolite	0.783721	0.87139	0.704873	0.692708	0.951213	0.506306	0.961458	0.800292	0.482294	0.829306	0.78464	1.15756	0.781813	1.27578	0.747786	0.576582	0.603988	0.875174
2-Keto-L-gulonic acid	primary metabolite	0	0	0	0	0	1.49612	0	0	0	0.463227	1.15159	7.80871	0.000329451	0	1.95865	5.33918	20.6674	1.01513
6-hydroxy caproic acid	primary metabolite	0	0	0	0	0	0	0.284787	0.147291	0	0.000440358	0.276513	0	1.16932e-05	0.218605	0	0.00013666	0.268997	0.177196
Isomaltose	primary metabolite	0.000751191	0.564288	0	0.780365	0.954308	0.324911	0	0.521553	0.389874	0.000177952	0	0	0.00311334	0.488825	0.807996	1.57728e-05	0	0
Homocystine	primary metabolite	0	0	0	0	0.101259	0.0486772	0	0	0	0.00718777	0.0625364	0.136776	0.000132714	0.12923	0.318584	0	0	0
ribulose-5-phosphate	primary metabolite	0	0	0	0.0612287	0.322627	0.309236	0.225409	0.224555	0.100884	0.29796	0.12435	0.322628	0.0346657	0	0.385534	0.0209503	0.275644	0.170583
glucose-6-phosphate	primary metabolite	0	0	0	1.49418	3.04596	3.19079	4.22778	2.60776	4.55147	5.92684	4.08851	7.5532	2.34135	1.64436	2.68119	3.83202	5.224	3.47252
Galactonic acid	primary metabolite	30.0312	72.8853	12.3739	8.42952	10.4162	10.0541	14.2622	11.562	3.63142	14.3365	29.7406	10.9568	13.2607	16.2837	16.229	9.18574	6.71952	17.7672
Turanose	primary metabolite	0	0	0	0.23871	0.289074	0.730205	0.311345	0.389562	2.32506	0.0266474	0	0.597063	0.0350374	0.468781	0.370231	0.523006	0.581096	0.484464
2-Monoolein	primary metabolite	0	0	0	0	0	0	0	0.120309	0.0353969	0.000240355	0	0	0	0	0	9.52525e-06	0	0
trehalose	primary metabolite	1.02105	1.43514	0.726432	0.621855	0.648354	0.466648	0.523428	0.815701	0.339014	0.685059	0.614292	0.734063	0.695128	0.609272	1.46689	0.577237	0.363586	0.735843
Adenosine 5-monophosphate	primary metabolite	0	0	0	0	0	0	0	0	0.367025	0.000942016	0	0	1.25315e-05	0	0	0.000226284	0	0
Gluconic lactone	primary metabolite	0	0	0	0	0	0	0	0	0	0.000523179	0.250913	0	0.000135599	0.367588	0	0	0	0
phenylpyruvate	primary metabolite	0	0	0	0	0	0	0	0	0	1.64643e-05	0.0944313	0	0	0	0	7.99537e-05	0	0.055506
1-Monopalmitin	primary metabolite	0.00108272	1.17228	0	0	0	0.457971	0.702359	0.82539	0	0.000903895	1.27035	0	0.000204529	0	0.878698	0.000210691	0	0.51437
Benzyl thiocyanate	primary metabolite	0.000683465	0	0.467125	0	0	0	0.353206	0.534214	0.288276	0.00370305	0.445067	0.552131	0	0	0	0	0	0
Phytanic acid	primary metabolite	0	0	0	0	0	0	0	0	0	1.73992e-05	0.059694	0.140701	9.06811e-05	0	0	8.30862e-06	0	0
Maltotriitol	primary metabolite	2.37652	2.42105	2.33282	1.39534	1.56454	1.02442	0.584744	1.20692	0.386392	1.50117	1.25919	1.82195	0.00544799	0	0	0.027618	0.326324	0
3-Hydroxypropionic acid	primary metabolite	0	0	0	0.179631	0.422321	0.495807	0.197194	0	0	0.000569899	0.403456	0.00696733	0.00011563	0	0	0.000742854	0.107373	0.00841658
Dihydroxyacetone	primary metabolite	0.00154001	2.37163	0	0	0.0772777	0.278746	0.186717	0	0.327399	0.227557	0.112851	0.327471	0.205403	0.221863	0.292035	0.0154459	0.201846	0.168257
thymidine	primary metabolite	0	0	0	0.163493	0	0	0.0808287	0	0.0464636	0.0353426	0.0882943	0.275093	9.93064e-06	0	0	0.000111983	0	0.0888125
Lactobionic Acid	primary metabolite	4.92489	6.20103	3.91138	0.912324	4.90123	3.30427	16.3759	4.79967	1.63043	5.72424e-05	21.951	0	4.77562	2.8124	20.3678	2.9084	1.68365	7.73778
2-Deoxytetronic acid	primary metabolite	0.0861615	0.127224	0.0583523	0.037073	0.0434355	0.0684681	0.0668541	0.0527664	0.0220633	0.0645982	0.127054	0.0728502	0.0684756	0.0444097	0.101334	0.0451522	0.0767807	0.052472
methionine sulfoxide	primary metabolite	0.209234	0.251292	0.174215	0	0.125733	0	0	0	0	0.00208186	0	0.179034	1.12469e-05	0	0	1.12214e-05	0.177924	0
gly-pro	primary metabolite	2.28313	2.30123	2.26519	3.05259	2.4238	2.92733	3.4388	3.27858	2.23048	2.59638	3.77954	2.78775	2.40262	2.53825	3.68034	2.34328	2.13117	2.7807
p-benzoquinone	secondary metabolite	15.7824	16.5519	15.0488	13.256	12.3366	9.54095	11.2928	12.9766	8.37169	12.0593	14.4021	14.005	9.54503	8.70404	13.7811	10.3175	9.00671	10.6125
3-Hydroxyflavone	secondary metabolite	0.902813	0.948387	0.859429	0.803343	0.729938	0.579272	0.577349	0.635219	0.600443	0.742712	0.740517	0.756768	0.609099	0.556036	0.855138	0.600344	0.523033	0.687556
22-Ketocholesterol	secondary metabolite	3.90661	8.0675	1.89174	1.71419	1.41763	0.369779	0.415249	1.01436	0.285085	0.931035	0.390892	1.44798	0.782855	0.783685	3.74926	0.456549	0.194468	0.834595
2-hydroxypyridine	secondary metabolite	9.07749	8.97769	9.1784	9.14214	8.60063	6.01999	11.962	12.4061	8.49386	11.3672	14.1191	12.1764	7.49547	7.95789	10.5947	7.79916	7.90033	9.45743
Maleimide	secondary metabolite	0.78036	0.964414	0.631433	1.92719	1.42408	2.39865	1.10921	2.10794	0.901626	1.40012	1.29161	1.67462	1.90817	3.22328	2.72747	1.36886	0.950031	2.05269
2-Amino-1-phenylethanol	secondary metabolite	2.94724	3.05333	2.84484	2.42202	2.23176	1.80013	1.86718	2.39606	1.21686	2.24901	2.2612	2.43483	1.90235	1.56938	3.10923	1.67903	1.37528	1.65494
Cumic Acid	secondary metabolite	0.718176	0.702068	0.734654	0.584906	0.623452	0.395623	0.80373	0.822253	0.926033	0.818415	0.88086	0.722866	0.552204	0.626513	0.635726	0.540636	0.450889	0.660948
Synephrine	secondary metabolite	1.59039	0.780039	3.24257	0.916259	0.585974	0.4584	0.749812	1.63607	0.342236	1.65096	2.54702	1.78609	1.08653	1.29775	1.28331	1.28232	0.791212	0.707594
Aminooxyacetic acid	secondary metabolite	38.4462	41.9249	35.2561	29.9681	29.4123	21.911	11.6106	26.9156	7.89608	39.7701	36.5721	47.4984	19.0727	18.6559	30.596	20.2244	19.2967	21.0493
4-HYDROXYPYRIDINE	secondary metabolite	0.284398	0.273666	0.295551	0.295828	0.274981	0.204728	0.373342	0.382667	0.253018	0.419854	0.505468	0.43345	0.246484	0.239725	0.383131	0.261216	0.268926	0.299804
phosphomycin	secondary metabolite	0.241965	0.26221	0.223283	0.384184	0.191347	0.232294	0.426559	0.66251	0.301695	0.724227	0.739889	0.883145	0.304201	0.194173	0.850033	0.420031	0.177768	0.301857
2-Hydroxybiphenyl	secondary metabolite	0.139565	0.135078	0.1442	0.158298	0.187092	0.184117	0.16326	0.189848	0.352598	0.228079	0.256446	0.18881	0.214437	0.206172	0.238557	0.230344	0.241285	0.424027
benzoic acid	secondary metabolite	0.332103	0.783935	0.14069	0.234768	0.218025	0.243005	0.506024	0.609287	0.284106	0.592862	0.921096	0.74714	0.214736	0.238047	0.141518	0.575049	0.836071	0.431729
Glutaric Acid	secondary metabolite	1.12974	1.30694	0.976566	0.45809	0.359813	0.548356	1.18071	0.612689	0.493525	0.731025	1.7136	1.01161	0.817836	0.43991	1.29675	0.495495	0.347897	0.649017
oxoproline	primary metabolite	270.903	224.378	327.073	141.667	111.322	171.229	405.938	184.957	282.229	255.085	293.706	260.79	197.163	146.315	228.351	172.57	296.821	173.938
glycocyamine	secondary metabolite	71.0129	54.969	91.7395	29.946	76.2271	19.3215	149.235	57.4528	46.866	39.6494	113.056	31.2571	33.5851	19.9912	42.8443	16.4439	16.6135	17.7788
3-Cyanoalanine	secondary metabolite	0.724198	0.795082	0.659632	1.42357	0.676157	1.04558	1.40837	1.52075	1.29166	1.70979	1.1886	1.39898	0.8896	1.37892	1.11959	0.896332	0.845024	1.45548
5-Methoxyindole-3-acetic acid	secondary metabolite	4.27023	3.23518	5.63643	1.34267	1.37702	1.75531	3.06568	6.0338	8.31573	2.48079	8.86288	1.27789	3.1993	2.87518	7.43735	3.83554	6.92637	4.31528
3,4-Dihydroxypyridine	secondary metabolite	0.347523	0.346612	0.348436	0.401223	0.33499	0.289921	0.558844	0.515213	0.443973	0.536153	0.620073	0.554877	0.326727	0.345462	0.460994	0.370251	0.361553	0.432257
putrescine	secondary metabolite	208.689	207.618	209.766	174.352	168.312	134.251	182.054	190.405	187.333	204.205	215.706	219.987	151.595	125.585	201.711	169.481	148.439	161.477
5-Methoxytryptamine	secondary metabolite	169.597	100.919	285.014	280.825	313.388	137.478	149.814	241.606	252.67	214.278	105.354	193.693	261.244	354.48	235.935	214.949	122.086	316.359
L-homoserine	secondary metabolite	4.54859	7.2517	2.85308	0.4556	0.472012	0.749132	0.805554	0.521489	0.499768	1.27949	3.08434	1.4556	0.820587	1.77587	0.780737	2.14968	3.69178	3.02022
O-phosphonothreonine	secondary metabolite	6.67191	7.79282	5.71223	8.94195	5.02882	7.85065	13.1944	16.9706	9.28214	15.1719	24.6087	17.6641	9.02075	6.61542	15.3234	12.5623	6.43193	13.8368
N-Acetyl-L-leucine	secondary metabolite	11.321	6.56364	19.5265	0.962852	3.24251	6.02806	23.949	7.81493	0.797602	6.34628	12.999	9.12968	3.1476	1.03735	4.31602	2.05518	6.29433	1.32951
alpha-Aminoadipic acid	secondary metabolite	5.66353	5.57402	5.75447	0.98186	2.78724	8.02419	6.93254	6.40299	1.67514	3.57022	1.01896	1.58393	2.48494	1.26712	1.61894	2.93617	3.90654	0.952776
pantothenic acid	secondary metabolite	8.71313	10.3586	7.32907	9.12371	7.77442	5.49621	12.4953	7.11649	8.20481	7.35902	9.47499	6.42802	7.26449	7.17966	9.59753	5.95745	3.50546	7.81389
xanthine	secondary metabolite	0.827123	0.736433	0.928982	1.19978	1.24065	0.600603	1.65686	1.21428	1.22387	1.02192	0.918562	0.837888	1.1275	1.60326	1.0971	0.962164	0.765722	1.11064
Ethanolamine	secondary metabolite	111.743	110.766	112.729	258.342	253.994	218.563	296.766	273.089	223.285	249.458	327.218	258.31	260.115	272.248	292.546	240.231	187.944	252.914
phosphate	secondary metabolite	279.133	311.114	250.439	218.836	255.273	185.668	295.491	282.945	187.426	250.056	290.964	187.857	246.809	291.974	286.786	238.022	196.818	225.131
5-Aminovaleric acid	secondary metabolite	5.32747	5.36083	5.29433	5.26568	7.07903	6.40951	5.758	6.47808	5.56435	8.94704	15.1373	7.24855	8.3655	25.0675	8.67139	8.37559	6.33648	10.0809
tartaric acid	secondary metabolite	0.602819	0.62558	0.580885	1.58501	1.92035	0.871505	6.16061	1.82655	1.11318	3.20331	9.97498	3.84377	4.06894	2.18554	3.23042	3.48641	3.35006	3.33021
1-Methylhydantoin	secondary metabolite	209.27	197.771	221.438	155.711	165.773	104.551	146.587	180.167	139.192	155.81	176.685	170.051	128.345	116.872	166.107	126.16	120.505	132.905
oxalic acid	secondary metabolite	15.6664	18.5473	13.233	40.4172	40.0546	20.0322	21.3261	20.0041	37.817	27.6899	19.2814	54.2795	35.3195	21.7632	122.338	47.3585	42.0752	40.442
DL-Anabasine	secondary metabolite	2.85448	1.18066	6.90125	11.7712	3.29952	7.46091	41.8322	22.3862	118.668	12.8843	7.54508	9.20557	7.45992	5.99632	2.67009	7.39713	10.0462	5.64841
1-Aminocyclopropanecarboxylic acid	secondary metabolite	0.628579	0.694628	0.56881	0.575139	0.596606	0.378964	0.0841834	0.331085	0.0846334	0.487994	0.315909	0.460381	0.330077	0.121516	0.508352	0.439821	0.532147	0.391004
3-Hydroxypyridine	secondary metabolite	0.595	0.632991	0.559289	0.639231	0	0.418183	0.726225	0.76145	0.493466	0.76096	0.887003	0.807261	0.488878	0.480013	0.715409	0.491558	0.466826	0.569921
N-Ethylglycine	secondary metabolite	4.43651	9.27229	2.12274	1.66857	1.01906	1.83451	0.370387	1.00491	0.669371	5.4555	0.729336	2.73543	2.2864	3.0942	2.83282	4.86016	2.0043	2.48756
Methylmalonic acid	secondary metabolite	0.437713	0.515086	0.371962	0.344094	0.194935	0.110226	0.195166	0.32831	0.262059	0.31534	0.280793	0.493977	0.245148	0.246752	0.766352	0.230581	0.281495	0.272582
Perillyl Alcohol	secondary metabolite	0.343873	0.403072	0.293368	0.371204	0.315848	0.33868	0.246747	0.217498	0.207183	0.338361	0.173675	0.32724	0.360437	0.223016	0.45212	0.396543	0.215537	0.365353
picolinic acid	secondary metabolite	0.165217	0.187034	0.145946	0.232909	0.154201	0.113698	0.396534	0.299464	0.328018	0.236874	0.384594	0.293459	0.140537	0.185675	0.187559	0.141681	0.133691	0.152946
L-cysteine	secondary metabolite	1.09078	1.33436	0.89167	4.97499	2.88671	6.83756	3.02441	2.39409	9.02107	3.03815	3.70791	3.99937	4.94656	3.95617	4.77694	5.07679	8.07437	4.6151
Aconitic Acid	secondary metabolite	0.84545	0.760957	0.939325	1.20048	1.07539	0.825442	1.37403	1.34052	0.697334	0.630278	1.40124	0.436286	1.0205	1.26861	0.652035	0.660344	0.708831	0.808568
O-Phosphorylethanolamine	secondary metabolite	1.74727	1.80977	1.68694	0.473928	1.80226	1.06585	2.72924	1.43147	1.49703	3.06321	4.11412	2.85882	1.46758	0.352749	2.0683	1.93328	3.63235	0.865681
4-aminobenzoic acid	secondary metabolite	2.06228	2.62667	1.61916	1.7196	1.48203	2.025	1.94226	1.75528	1.49254	1.93782	1.83227	2.69218	0.0997327	1.03219	3.82713	1.60848	1.37553	2.40351
Isoxanthopterin	secondary metabolite	1.78125	1.46829	2.16093	2.45789	1.62857	0.722965	2.67039	2.14541	1.17322	2.31335	13.0791	1.65489	1.30876	1.09609	1.58566	1.08759	1.33967	1.52137
(+)-catechin	secondary metabolite	172.362	86.3703	343.97	19.9054	125.745	47.3983	19.1625	26.3864	38.1982	31.9964	51.4733	28.4797	32.7534	9.53207	63.9499	14.8781	13.6154	24.2617
(+/-)-Taxifolin	secondary metabolite	7.45925	8.16548	6.8141	11.4868	8.72974	4.10096	11.6361	10.6143	1.70996	10.661	16.0494	9.89954	7.1048	5.93794	8.67107	7.19684	9.61334	8.83377
beta-Alanine	secondary metabolite	3.04066	3.408	2.71291	2.70896	5.57986	6.42408	3.67203	4.27776	6.83455	6.91593	2.64273	4.43234	7.19411	2.90062	5.87585	8.82425	9.96073	2.60605
4-Vinylphenol dimer	secondary metabolite	2.91448	2.89646	2.93262	2.28247	2.15504	1.52971	2.18916	2.61414	1.7291	1.70757	2.58367	2.59688	1.64712	1.47155	2.5218	0.925787	1.58514	2.0534
Lyxose	secondary metabolite	0.000879059	0	0.772744	0	3.05701	2.4998	1.13579	1.47863	2.30714	1.74163	3.11419	1.07449	1.81608	1.80695	0.762253	1.02794	2.05349	1.14415
N-Acetyl-D-galactosamine	secondary metabolite	0.518704	0.606947	0.443291	0.613511	0.73695	1.18599	0.761288	1.14505	2.09345	0.851347	0.853775	0.734426	1.01429	0.435347	0.504407	0.0362112	0.67961	0.376382
Elaidic acid	secondary metabolite	0.0657503	0.0614806	0.0703165	0.112805	0.0338335	0.0498037	0.192608	0.112123	0.0412733	0.0801709	0.585987	0.0778855	0.0265367	0.0418919	0.0147726	0.0404206	0.0315334	0.0409917
N-Acetyl-L-glutamic acid	secondary metabolite	39.119	34.7762	44.0041	25.4535	20.4983	14.4971	41.4535	35.686	11.3575	38.5633	90.0456	33.3066	24.5445	14.8909	37.1214	14.4334	13.1471	20.5814
Citramalic acid	secondary metabolite	0.734004	0.659338	0.817124	0.844778	1.20768	0.864001	1.23274	1.36801	0.639875	1.30727	1.45046	1.47528	1.84627	1.02137	0.860005	1.26511	2.30124	0.864405
Norleucine	secondary metabolite	0.000818457	0	0.669872	2.44279	1.30811	4.17458	15.6876	5.97015	7.17324	3.65609	7.821	3.10709	2.97022	4.78739	2.29945	2.21332	4.93378	2.09907
Pipecolinic acid	secondary metabolite	2.37271	3.18373	1.76829	2.11348	3.30336	3.43838	9.34424	5.79445	2.70991	3.26533	5.94224	2.30232	3.96897	2.15746	3.18804	4.00145	3.4318	2.81744
Gallic acid	secondary metabolite	35.1181	39.5079	31.2161	36.6299	26.0469	15.8645	24.8877	33.8273	20.0543	26.6653	27.9636	24.9932	26.1497	22.5036	39.5609	23.0263	21.9094	28.56
L-Allothreonine	secondary metabolite	5.83668	4.9183	6.92655	2.76714	2.81882	1.95313	4.71566	4.72545	4.39504	0.427996	5.71715	2.34836	3.21137	4.34806	3.37765	2.2199	1.96608	3.92192
beta-Glycerophosphoric acid	secondary metabolite	146.556	128.078	167.701	4.14691	12.5912	23.2983	6.91495	4.23603	1.33552	3.88802	7.70924	2.6477	8.34485	11.0866	4.89062	7.52579	5.08997	2.67591
scopoletin	secondary metabolite	0	0	0	0.217818	0.229844	0.167123	0.317172	0.326918	0.331641	0.31746	0.286188	0.358961	0.211704	0.192113	0.27625	0.262682	0.208821	0.262428
Carnitine	secondary metabolite	0.000699763	0.489668	0	0.313244	1.71234	0.801429	0.201046	0.968047	0.517165	0.0808565	1.1263	0.398219	0.813917	0.267074	2.09873	0.533036	1.15519	0.304809
Melatonin	secondary metabolite	0.170824	0.188704	0.154637	0.131541	0.0980293	0.08889	0.228539	0.177777	0.144405	0.167173	0.191111	0.139486	0.110761	0.11692	0.137388	0.0101921	0.0677604	0.138548
norvaline	secondary metabolite	0.199157	0.285642	0.138858	1.20152	0.15527	0.252479	0.512213	0.324917	0.184881	0.390273	0.563238	0.336245	0.339602	1.70011	0.302681	0.577409	0.612273	0.902688
Citraconic acid	secondary metabolite	0.30442	0.197189	0.469964	0.334303	0.0315167	0.0763312	0.945314	1.01353	0.741796	0.455017	0.919453	0.401277	0.207213	0.645797	0.34965	0.193581	0.164735	0.173476
3-hydroxy-L-proline	secondary metabolite	6.49418	7.16381	5.88714	14.2809	7.86144	6.40301	6.58508	5.79641	14.8413	9.84454	2.35203	7.12461	7.60138	11.0705	4.78622	11.2207	6.31414	11.3821
Corticosterone	secondary metabolite	0	0	0	0.42173	0.217279	0.245989	0.421334	0.351848	0.0683852	0.188883	0.41011	0.199429	0.275893	0.277763	0.525092	0.187962	0.115313	0.267879
Epicatechin	secondary metabolite	1.90953	1.1386	3.20244	0.393029	1.3168	0.487327	0.397965	0.472161	0.846949	0.711264	1.16024	0.392145	0.607379	0.277017	0.892109	0.037315	0.844678	0.656401
piceatannol	secondary metabolite	153.38	194.258	121.104	232.404	191.191	134.357	55.0302	86.3963	86.3817	160.533	67.8325	139.237	233.392	221.576	263.646	176.597	99.0873	266.7
alpha-ketoisocaproic acid	secondary metabolite	0.414007	0.230048	0.745067	2.60039	1.74272	3.3518	3.74093	2.83586	1.59784	1.64088	2.31324	2.07881	1.63031	1.14106	2.40939	1.7802	1.58013	2.04647
4-aminobutyric acid	secondary metabolite	22.7529	51.4921	10.0539	390.823	380.497	326.145	325.246	209.063	346.128	354.492	221.755	262.657	476.269	252.269	383.595	361.533	196.253	278.053
N-Methyl-DL-alanine	secondary metabolite	7.39436	10.2422	5.33834	7.60017	8.24209	5.91561	1.56208	5.56116	4.1828	6.14058	6.132	6.91235	5.16486	4.55192	8.26046	6.23324	5.08416	6.54056
4-Hydroxybenzoic acid	secondary metabolite	0.926504	0.884218	0.970813	0.446932	0.334481	0.181014	0.587477	0.422245	0	0.0627977	0.25091	0.283196	0.0241611	0	0.618057	0.271402	0.300189	0.332278
Atrazine-2-hydroxy	secondary metabolite	0	0	0	1.87174	0.759532	1.86763	0.865699	1.00311	0.290801	0.436124	1.12009	0.651446	0.656574	1.03375	1.54574	1.01466	0.832553	1.60097
naringin	secondary metabolite	0	0	0	0.132092	0.277502	0.237208	0.47477	0.361068	0.344011	0.244316	0.351559	0.150914	0.27077	0.753157	0.260454	0.177452	0.155385	0.174154
Itaconic acid	secondary metabolite	2.76426	1.50068	5.09177	2.49325	1.07966	0.671254	25.0062	17.8597	7.30861	3.10897	9.33463	4.38474	1.77256	4.30399	2.17769	1.22112	2.01229	1.60643
Nicotianamine	secondary metabolite	31.0089	34.9335	27.5253	4.88949	21.0738	5.38521	4.66321	10.4649	3.69562	7.93236	6.72579	7.51394	10.1017	7.21091	9.93772	5.84554	2.62587	4.26298
4-Hydroxymandelic acid	secondary metabolite	0.147564	0.142923	0.152355	0	0.233829	0.0789125	0.14427	0.26147	0.263961	0.136471	0.100872	0.120649	0.0158771	0.245589	0.263877	0.011734	0.122372	0.158304
glycolic acid	secondary metabolite	7.18394	7.98481	6.4634	2.35567	2.86754	2.00661	5.17494	3.54746	3.17146	2.74847	2.70754	3.12392	2.20998	2.27004	3.13816	2.56917	4.36305	2.31847
5-aminovaleric acid lactam	secondary metabolite	0.0269199	0.0321845	0.0225165	0.0399315	0.0392667	0.0396574	0.0311009	0.0349179	0.0361265	0.0545579	0.0406964	0.0393873	0.0285992	0.0145427	0.0662422	0.0430792	0.0355596	0.061399
2-Amino-3-methyl-1-butanol	secondary metabolite	0.000417283	0	0.174125	0.151772	0.125997	0.112201	0.148644	0.12965	0.344045	0.0094565	0	0.208272	0.0269839	0	0.209034	0.247518	0.370422	0.428574
benzyl alcohol	secondary metabolite	0.165043	0.409904	0.0664528	0.144689	0.244057	0.309284	0.159525	0.573877	0.0301384	0.35622	0.104683	0.563554	0.0175798	0.291232	0.0984514	0.0233199	0.0852856	0
O-Succinylhomoserine	secondary metabolite	1.3182	1.91024	0.909647	0.339507	0.622989	0.395955	0	0	0.229549	0.0719939	0.080026	0.216783	0.674168	1.19431	1.51716	0.395088	0.689831	0.401122
(+-)-Dihydrocarveol	secondary metabolite	0	0	0	0.327826	0.349698	0.615474	0.372873	0.172167	0.165191	0.0270963	0.181426	0	0.411902	0.11186	0.194821	0.112399	0.193033	0.113144
urea	secondary metabolite	3.21215	13.3319	0.773927	0.697718	0.688736	0.5964	1.13649	0	0.907263	0.027927	1.06431	0.69218	0.0562093	0.82317	0.851946	0.0857778	0.011198	0.630501
Pyrrole-2-Carboxylic Acid	secondary metabolite	0	0	0	0.115119	0	0.0720115	0.126811	0.139856	0.274274	0.164256	0.123924	0.197473	0.0663687	0.0945873	0.0599969	0.110173	0.110866	0.171686
creatine degr	secondary metabolite	8.13007	8.63343	7.65606	5.94274	6.95119	4.18081	12.011	11.4587	6.08633	7.56774	8.41725	8.43026	5.75833	7.05408	6.4903	5.65762	6.70877	6.6181
citrulline	secondary metabolite	2.98782	1.98279	4.50228	51.1451	23.4656	25.026	10.0714	3.92171	129.766	30.9861	5.63283	26.1938	30.5617	59.6834	22.1966	50.5903	38.5886	101.413
3-Aminoisobutyric acid	secondary metabolite	5.1728	6.80609	3.93147	5.39674	4.94147	4.49391	0	0.727596	0.264458	0.758456	0.660812	0.852115	3.05173	2.63057	5.42338	2.95003	3.45327	4.3676
Indolelactate	secondary metabolite	0.00136026	0	1.8503	0	0.142885	0.0947533	0.103744	0.152047	0.10248	0.131225	0.140784	0.114089	0.0015029	0.0982448	0	0.0113334	0.113431	0.158206
4-Hydroxy-6-methyl-2-pyrone	secondary metabolite	2.63787	2.38497	2.9176	1.65081	2.43972	1.33772	1.00908	1.28072	0	0.946365	1.57421	1.11045	0.00522183	0	2.04081	0.633175	0.526976	0.376687
N-Acetyl-L-aspartic acid	secondary metabolite	0.00200421	0	4.01687	46.7572	15.5615	7.15788	6.08623	0	63.097	3.73184	1.9016	0.965701	17.0517	148.929	5.22195	14.3066	3.34475	29.8269
Maleamate	secondary metabolite	493.431	432.582	562.84	331.455	237.906	188.846	569.821	410.081	204.405	27.1218	656.751	294.454	319.604	190.804	411.432	210.553	167.069	271.843
Orotic acid	secondary metabolite	0	0	0	1.43156	0.580229	0.170911	0.661323	0.939979	0.767554	1.03943	0.945224	1.0066	0.0218161	0.0955454	0.53631	0.683852	1.44828	1.20632
3,4-dihydroxybenzoic acid	secondary metabolite	0.000687193	0	0.472235	0.342211	0.357026	0	0.437474	0.504408	0.408388	0.0997376	0.414218	0.534327	0.0262436	0	0.397632	0.0242319	0.40652	0.328289
androsterone	secondary metabolite	0.30331	0.252076	0.364959	0.367295	0	0.300797	0.179949	0.282018	0.338557	0.283141	0.130936	0.241793	0.00176232	0.271404	0	0.0249661	0.169721	0.358237
Alizarin	secondary metabolite	0.000443089	0.196328	0	0.0938153	0.128175	0.145109	0	0	0.0497601	0.240445	0.0967228	0.33416	0.0638092	0.0393882	0.113107	0.170561	0.121058	0.183261
4-hydroxy-3-methoxybenzoic acid;	secondary metabolite	0.000820273	0	0.672847	0	0	0.413426	0.743211	0.586792	0	0.0162094	0.458311	0.337227	0.0425526	0.610057	0.824735	0.0385567	0.477181	0.447028
Dithioerythritol	secondary metabolite	2.52627	2.48017	2.57322	1.89251	1.8287	1.67812	1.86941	1.67402	1.27875	3.3116	4.15505	3.54124	1.49182	1.73854	1.90246	1.88345	1.40492	1.92229
Aminomalonic acid	secondary metabolite	2.50265	2.96476	2.11256	0.315235	0.54303	0.613191	0.620151	0.451273	0.218742	0.133756	0.519272	0.771815	0.0277364	0.475005	0.345076	0.452088	0.710825	0.39539
uric acid	secondary metabolite	0.000268933	0.0723249	0	0	0.106584	0	0.1329	0	0.0665671	0.0327202	0.14845	0	0.154331	0.100896	0.160403	0.017425	0	0.166569
(2R)-2-amino-3-phosphonopropanoic acid	secondary metabolite	0.0996614	0.0850547	0.116777	0	0	0.0627303	0	0.347699	0.0740513	0.215488	0.177847	0.218366	0.0111974	0.0799868	0.127118	0.0121093	0	0.140492
2,4-diaminobutyric acid	secondary metabolite	2.55094	1.9358	3.36156	2.46314	2.75465	1.13765	3.19343	3.09342	1.21289	2.55667	4.20181	3.51631	1.43636	1.30678	1.52696	1.27758	2.12807	1.37283
beta-hydroxypyruvate	secondary metabolite	0.011499	0.00128982	0.102515	0.641729	0.346744	0.273555	0.674485	0.90361	0.891323	0.533201	0.601456	0.468141	0.510861	0.639839	1.54109	1.04354	9.81668	0.672265
L-dopa	secondary metabolite	0.870368	0.855008	0.886004	0.85119	1.35512	1.40249	1.75324	1.42737	2.5887	1.56635	1.72043	1.56367	1.2149	1.64088	0.95461	0.791897	1.39269	1.14364
ascorbate	secondary metabolite	1.67655	1.30374	2.15596	1.30094	1.15122	0.559444	0.738077	1.15689	0.575599	0.913753	1.10373	1.00272	1.29186	1.41522	1.60316	0.0445056	0.465299	1.09207
N,N-Dimethyl-p-phenylenediamine	secondary metabolite	0.000293009	0.0858544	0	0.0674608	0.0655066	0	0.0693937	0.0796503	0.0771235	0.0044768	0.0790539	0.0649567	0.0600951	0.0457125	0.15438	0.00067815	0.0548669	0.0526574
Methoxamedrine	secondary metabolite	2.85512	2.67381	3.04873	2.25724	2.3604	1.59294	2.83943	3.12614	2.79618	0.0700752	3.01615	3.12761	2.05236	1.87448	2.70682	2.22155	1.88877	2.22136
guaiacol	secondary metabolite	0.0881644	0.117116	0.0663696	0.104812	0.0636035	0.0413241	0.0958217	0	0	0.0155667	0.0754569	0.073203	0.000642513	0.0475101	0	0.0546372	0.0610525	0.0623868
Hydantoin, 5-(4-hydroxybutyl)-	secondary metabolite	0	0	0	0	0	0.181269	0.194349	0	0.14185	0.2157	0.211434	0.157028	0.0148162	0.17621	0.19998	0.0159114	0.164174	0
carbamoyl-aspartic acid	secondary metabolite	0.000353972	0.125296	0	0.41642	0.335508	0.286949	0.932785	0.569002	0.314362	0.75529	1.17097	0.509323	0.0286804	0.360785	0	0.497872	0.429121	0.644704
Allo-inositol	secondary metabolite	0	0	0	0	0.398721	0	0	0.214525	0.290399	0.931004	1.06368	1.08409	0.000145506	0	0	0.0214051	0	0.112972
6-Methylmercaptopurine	secondary metabolite	0.000239251	0	0.0572413	0	0.0202218	0.0271662	0.226154	0.226755	0.137199	0.0832793	0.157793	0.0831984	0.000577263	0.0660615	0.0308954	0.0049451	0.0529698	0.0565012
20alpha-Hydroxycholesterol	secondary metabolite	0.16778	0.160748	0.17512	0.249155	0.0551962	0.128221	0	0.397283	0.00899436	0.028519	0.126581	0.211879	0.00100677	0	0.291424	0.00840757	0.0436374	0.133573
1,2-Cyclohexanedione	secondary metabolite	0	0	0	0	0	0	0.253858	0.179884	0.176428	0.167076	0.462245	0.174668	7.54658e-05	0.0493931	0.0495548	0.00625766	0.0640268	0.0676991
pyridoxal phosphate	secondary metabolite	0.133872	0.146017	0.122737	0.137137	0.116103	0.0934136	0.0890428	0.136125	0	0.00159847	0	0.133375	0.000974137	0	0.155945	0.0125111	0	0.109687
1,4-Dihydroxy-2-naphthoic acid	secondary metabolite	0.846667	0.80754	0.88769	0	0	0.464036	0.802793	0	0.648866	0.021968	0	0.569424	0.00282113	0	0.771965	0.579427	0.637542	0.680471
MALONAMIDE	secondary metabolite	6.23181	11.5694	3.35673	0.409153	5.36529	3.32824	1.96676	3.52697	0.567929	1.22534	1.74176	1.37986	1.00043	0.291778	1.11292	1.05861	4.18847	0.259181
Mevalonic acid lactone	primary metabolite	0.789736	1.02511	0.608405	0	0.776597	0.585092	0	0.606159	0	0.345882	2.79783	0.297338	0.614193	0.103146	2.62272	0.0297773	0.773692	0.287195
2-hydroxy-3-isopropylbutanedioic acid	secondary metabolite	9.95627	10.224	9.69553	9.66353	10.3244	9.92971	9.65953	15.8514	4.87129	11.5272	15.1839	18.0383	6.15288	4.34515	7.49416	6.09968	5.28975	9.2482
glutamine	secondary metabolite	0.00433732	0	18.8124	66.1028	29.4341	36.2929	57.8473	28.9169	59.8879	62.3473	96.4255	68.4038	71.8125	49.8309	91.8614	45.9886	112.722	59.6733
cycloleucine	secondary metabolite	0.193516	0.24828	0.150831	0.258046	0.147679	0.139282	0.1891	0.129289	0.19899	0.0018144	0.190635	0.108381	0.196976	0.190158	0.254899	0.0119081	0.0504884	0.161514
Digitoxose	secondary metabolite	0	0	0	0	0.151689	0.137496	0.103702	0.129851	0.188245	7.18313e-05	0.096868	0	0.195287	0.130448	0.173342	0.013897	0	0.151389
3-Phenyllactic acid	secondary metabolite	0	0	0	0.306248	0	0.0610444	0	0.320776	0	0.192465	0.174479	0.162364	0.151836	0.0829799	0.26413	0.0228756	0.187988	0.394658
phenylacetaldehyde	secondary metabolite	1.11101	1.04871	1.17701	0	0	0.967796	0.72138	0.810074	0.645789	0.00426654	0	1.22297	0.00021067	0.572063	0	0.694559	0.668982	0.510247
3-Methylamino-1,2-propanediol	secondary metabolite	0.20974	0.319632	0.13763	0.103032	0.077816	0	0	0.0952319	0.0854817	0.0749889	0.101867	0.083488	0.0810784	0.0745417	0.111868	0.0719644	0.0601282	0.0986603
beta-Glutamic acid	secondary metabolite	0	0	0	0.158586	0.254614	0.244975	0.28529	0	0	0.000526257	0	0	0.0913925	0	1.47606	0.939518	0.469117	0.383477
N-Acetyl-beta-D-mannosamine	secondary metabolite	0.0608268	0.120568	0.0306873	0.413619	0.1387	0.158748	0	0.319666	0.25423	0.185787	0.287577	0.113647	0.255448	0.372698	0.192746	0.190691	0.0715611	0.171836
O-acetylserine	secondary metabolite	0	0	0	0	0.233394	0.22039	0.222167	0.136106	0.172579	0.284978	0.314411	0.276034	0.0347363	0.173095	0.582779	0.346599	1.4562	0.271621
N(epsilon)-Trimethyllysine	secondary metabolite	0	0	0	0.143525	0	0.110677	0.0932053	0.0580065	0.331008	0.0334424	0	0.107173	0.0142374	0.160426	0.125364	0.0164452	0.0981134	0.255696
urocanic acid	secondary metabolite	0	0	0	0	0	0.125655	0	0.200118	0	0.0356904	0.204247	0.15509	0.000118409	0.14633	0.159072	0.12247	0.104795	0.14915
mucic acid	secondary metabolite	19.6387	24.8786	15.5025	19.3312	32.2933	8.18663	14.3875	12.4036	6.59187	17.1261	19.0808	18.3027	15.9347	10.8725	19.0209	12.4708	10.1411	12.4051
xanthotoxin	secondary metabolite	0.035692	0.0313185	0.0406762	0	0.0944002	0.1894	0.24471	0.146824	0.378056	0.00157905	0	0.209555	0.0157483	0.200378	0.0947718	0.000120268	0.165286	0
beta-Hydroxymyristic acid	secondary metabolite	0.00014623	0	0.0213831	0	0.0223569	0.0234752	0.040687	0.0367795	0.0311611	0.00204522	0	0.0364308	6.49027e-06	0	0	0.00272424	0.0148397	0.0262097
epsilon-Caprolactam	secondary metabolite	0.775305	0.772681	0.777937	1.12692	0.451861	0	1.56699	0.962942	3.68965	1.46693	0.765675	1.33389	0.852621	0.980012	0.557639	0.842858	0.372071	1.39043
4-Hydroxycyclohexanecarboxylic acid	secondary metabolite	0	0	0	0	0	0	0.230004	0.165453	0.060218	0.00421096	0.0358625	0.0607966	0.000556011	0.0512771	0	0.00058873	0.0171634	0.0562553
1,3-diaminopropane	secondary metabolite	2.12214	1.44119	3.12482	0.546231	0.554068	0.662672	1.28834	1.77369	0.901504	0.839051	3.12042	0.92698	0.840705	0.634341	0.962788	1.10906	2.73231	1.32546
D-erythro-sphingosine	secondary metabolite	0.00184782	3.41444	0	4.61381	4.10659	7.6662	4.68739	5.42402	2.53882	3.63505	9.3452	3.69703	5.35954	7.93519	7.89927	5.26226	3.92417	7.30291
asparagine	secondary metabolite	5.22729	4.02805	6.78357	74.1927	28.6614	32.0965	20.5245	6.33842	187.913	34.7563	7.04877	30.5688	36.0121	83.8558	23.0315	56.9344	49.6467	113.848
2,2-Dimethylsuccinic Acid	secondary metabolite	0.000266939	0.0712567	0	0	0.0814019	0.061989	0.0901658	0.106395	0.0959356	0.0809995	0.112179	0.0941547	8.70919e-05	0	0.0873734	8.466e-06	0	0
N-alpha-Acetyl-L-ornithine	secondary metabolite	0.00217096	4.71307	0	0.101649	0.0411717	0.0391088	0.0360989	0	0	0.0315384	0.00748471	3.4754	0.00722429	0	3.27554	0.025045	0.0411257	0
hydrocortisone	secondary metabolite	0.000346397	0	0.119991	0	0.048792	0.0171965	0.176526	0.103384	0.0418314	0.0236484	0	0.124091	0.000610902	0	0	8.51998e-06	0	0
2-hydroxy-2-phenylacetic acid	secondary metabolite	0	0	0	0.734888	0.4183	0.740783	0.417244	0.532759	0	0.0127534	0.474355	0.267555	0.0533702	1.20936	1.01233	0.00288672	0	0.5136
2-aminoethanethiol	secondary metabolite	0.361758	0.375505	0.348515	0.332921	0.317253	0.238287	0.212867	0.275453	0.17826	0.302356	0.314534	0.316787	0.237964	0.206804	0.356612	0.222224	0.194037	0.236661
Benzoylformic acid	secondary metabolite	0.000653747	0.427385	0	0.608587	0	0	0.484195	0	0.185703	0.10524	1.31301	0.620334	1.04621e-05	0	0	0.00150888	0.19879	0.274434
2'-Hydroxyacetophenone	secondary metabolite	1.05632	0.95316	1.17063	1.37235	0.80182	0.540851	0	1.17204	0.558579	3.14661e-05	0	0	0.945198	0.696562	1.3852	0.0533835	0.697132	0.830261
nicotinamide	secondary metabolite	0.000558332	0.311734	0	0	0.0410815	0.0402334	0.0663914	0.0897759	0	0.0010382	0	0.0636637	0.00719837	0.0720939	0.0861444	0.0811142	0.24468	0.0646041
dl-p-Hydroxyphenyllactic acid	secondary metabolite	0	0	0	0	1.35471	2.44604	2.25514	2.11579	0	0.00753253	0	2.66504	0.00655114	0	2.41293	0.0923384	1.91533	1.38807
canavanine	secondary metabolite	0	0	0	28.88	6.58172	3.54184	0	0	0	0.0173539	0	0	0.0146187	49.0255	0	0.19015	1.29498	5.55382
2-aminophenol	secondary metabolite	0.523266	0.688959	0.397422	0.325625	0	0.677187	0.327656	0.758477	0.342318	0.580809	0.308693	0.563604	0.388003	0.248248	0.670276	0.37597	0.110026	0.645815
5-Hydroxyindole-3-acetic acid	secondary metabolite	64.9781	75.1497	56.1833	50.7185	53.134	28.6813	28.9757	58.8163	23.4635	42.8688	142.398	30.6845	26.2885	34.3948	28.4631	26.2575	34.6357	34.2872
creatine	secondary metabolite	0.289542	0.2799	0.299516	0	0	0.26569	0.293676	0.40547	0	0.000478752	0.247088	0	0.0194939	0.229325	0.346023	0.000142493	0	0
hydrocinnamic acid	secondary metabolite	0	0	0	0.171388	0.118464	0	0.0976096	0	0	0.0421487	0	0.225011	0.00110488	0	0.241638	0.00136264	0	0
hexadecane	secondary metabolite	0	0	0	0	0	0.0613259	0.0517694	0.0668065	0.0398344	0.0049558	0.0687739	0.0906335	9.54404e-06	0	0.0791882	0.000707068	0.0437485	0
phytosphingosine	secondary metabolite	0	0	0	0.584505	0	0.320642	1.00168	1.07335	0	0.000152257	0	0.496509	0.000260414	1.81979	0	0.0475939	0	0.607362
Nicotinoylglycine	secondary metabolite	0.221768	0.220874	0.222665	0.206829	0.17767	0.142701	0.200792	0.224649	0.273492	0.211345	0.199294	0.205028	0.180959	0.167422	0.263978	0.18605	0.158875	0.235558
trans-4-hydroxy-L-proline	secondary metabolite	0.377319	0.330017	0.431399	0.753784	0.43568	0.243089	1.27875	0.59654	1.20188	0.715973	0.738469	0.412385	0.528111	0.619291	0.5586	0.49263	0.310665	0.486825
cis-1,2-Dihydronaphthalene-1,2-diol	secondary metabolite	0.546829	0.419476	0.712847	0.352682	0.187144	0.303388	0.266361	0.291101	0	0.571399	0.923148	0.644396	0.50502	0.735771	0.949043	0.0331937	0.278122	0.403905
N-Acetyl-L-phenylalanine	secondary metabolite	0.000395399	0.15634	0	0.138928	0.129834	0.097446	0.0983672	0.146593	0.0744567	0.189701	0.140472	0.235653	0.103707	0.109802	0.147596	0.118726	0.108592	0.129054
Tartronic acid	secondary metabolite	0	0	0	0	0	0	0	0	0	2.72778	2.99668	3.41535	0.00484582	0	1.55521	0.00439196	0	0
5-Dihydrocortisol	secondary metabolite	0	0	0	0.125743	0	0.0835998	0.455034	0.249711	0.178985	0.00128334	0	0.0944978	9.55643e-06	0	0	0.000107464	0	0.113285
malonic acid	secondary metabolite	8.73436	7.5094	10.1591	6.40095	6.61112	4.38279	10.9346	10.4835	17.0709	14.1199	17.7633	16.8957	7.32673	5.94446	10.3448	8.99296	7.00187	8.3954
2,3-Dimethylsuccinic acid	secondary metabolite	0.00079435	0	0.630992	0	1.18872	5.10569	1.60713	4.39726	0	2.23226	12.3211	6.97612	0.000342715	0	2.47275	0.000273767	0.864969	1.77789
D-alanyl-D-alanine	secondary metabolite	7.39705	8.76034	6.24591	7.03605	6.84659	5.39921	0.536731	4.94621	0.97965	6.15944	4.64963	7.63463	4.81355	4.25723	7.73142	5.89708	5.034	6.19887
2,6-Diaminopimelic acid	secondary metabolite	1.14709	2.69879	0.487555	0	0.534779	0.302281	0.551272	0.405423	0	0.00354845	0	0.49923	0.0284514	0.175141	0.397654	0.0264475	0.65638	0.342624
adrenaline	secondary metabolite	1.33269	1.38631	1.28114	1.94263	0	0.513986	11.3713	0.468027	1.72915	0.323949	14.9155	2.01724	0	0	0	1.50474e-05	0.771454	0
3,5-Dihydroxyphenylglycine	secondary metabolite	0	0	0	0	0	0	0.171577	0.0948765	0	0.0378099	0.182806	0.130899	8.8024e-05	0	0	9.32705e-05	0.0899136	0.0785048
3-Methyloxindole	secondary metabolite	0.000283723	0	0.0804985	0	0	0	0.0964773	0.135443	0.0751335	0.00119102	0.162321	0	0.00672305	0.095047	0.0271515	9.67423e-05	0	0.0578587
3-Hexenedioic acid	secondary metabolite	0	0	0	0.077313	0.318986	0	0	0.0410771	0.0814673	0.000368286	0	0.086228	0.195833	0.323408	0.260881	0.00013959	0	0.300249
acetanilide	secondary metabolite	0.625086	0.659642	0.59234	0.548132	0.583246	0.453144	0.208945	0.627673	0.13157	0.563089	0.574175	0.617297	0.397506	0.34175	0.695497	0.468071	0.40582	0.477562
1,2,4-Benzenetriol	secondary metabolite	0.000518431	0.268771	0	0.553638	0	0	0	0.915473	0	0.00380428	0.395811	0	0.000174365	0.3512	0.458923	0.00197856	0.333549	0
4-hydroxyphenylpyruvate	secondary metabolite	0	0	0	0.014419	0	0	0	0	0	0.000626034	0	0.0363029	0.000342947	0	0.0256861	0.000410299	0.0217259	0
3-phenylcatechol	secondary metabolite	0	0	0	0	0	0	0	0	0	0.00186745	0.0334073	0	6.3233e-05	0.0101651	0	0.00608225	0.016333	0.0881798
maleic acid	secondary metabolite	0.000408876	0	0.167179	0	0.226219	0	0	0	0	0.000413517	0	0	0.000185313	0.797194	0	0.00182486	0	0.126027
N-Acetyltryptophan	secondary metabolite	0	0	0	1.87265	1.06429	4.58853	0	0	0	0.0417621	0	0	0.0557841	0.789725	1.05136	0.0569476	0.960084	0.744345
N-Oleoyldopamine	secondary metabolite	0	0	0	0	0	0	0	0	0	9.34856e-05	0	0	1.19462e-05	0	0	0.00011107	0.144654	0
(-)-Dihydrocarveol	secondary metabolite	0	0	0	0	0	0	0.329973	0	0.489694	0.0017425	0	0.162024	0.000120892	0.132434	0	0.00013142	0	0.235503
cis-sinapinic acid	secondary metabolite	0	0	0	0	0	0	0.0710876	0	0	0.00396076	0.128687	0.0481006	9.12015e-06	0	0	1.20401e-05	0	0
N-cyclohexylformamide	secondary metabolite	0	0	0	0.0278085	0.0342278	0	0.207736	0.211199	0.12107	0.023103	0.131174	0.105499	0.00806858	0.145149	0.0575484	0.00629177	0.0467053	0.0841529
4-Hydroxybenzyl cyanide	secondary metabolite	0	0	0	0	0.883608	0.713556	0	0	0.662133	2.82544e-05	0	0	0.00237853	0.368097	0	1.47192e-05	0	0
N-Methyl-L-glutamic acid	secondary metabolite	0	0	0	0	0.24534	0.0940419	0.195953	0.159155	0.120958	0.229997	0.149703	0.0733153	0.0227193	0.483658	0	0.210736	0.315017	0.188765
Dehydroascorbic Acid	secondary metabolite	0.444003	0.226227	0.871419	0.924046	0.698886	0.433194	1.4205	2.08069	0.9673	0.0379232	0.260894	0.123343	0.768581	0.684406	1.39799	0.888458	0.554572	1.42106
Benzylamine	secondary metabolite	0	0	0	0	0	0	0.106333	0.133784	0.200267	0.0099603	0	0	0	0	0	0	0	0
3,4-Dihydroxymandelic acid	secondary metabolite	0	0	0	0	0	0	0.0388344	0	0.02759	0.0418837	0.0626865	0.0440399	0	0	0	0	0	0
1-Hydroxy-2-naphthoic acid	secondary metabolite	0	0	0	0.398956	0	0	0	0	0.177013	0.0020618	0	0	0.00079406	0.046076	0	0.000118264	0.132327	0.174832
4-aminophenol	secondary metabolite	0.000484534	0	0.234774	0	0	0.143368	0	0	0.333428	0	0	0	0.00258941	0	0.483035	1.26298e-05	0	0
N-ethylmaleamic acid	secondary metabolite	0	0	0	0	0	0	0	0.136631	0	8.57778e-05	0	0.146918	0.0145239	0.207816	0.159222	1.21073e-05	0	0
4-nitrophenol	secondary metabolite	0.00062114	0	0.385815	0	0	0	0	0.144198	0.401369	1.60247e-05	0	0	1.093e-05	0.155989	0	0.00120535	0.101123	0.188408
Allylmalonic acid	secondary metabolite	0	0	0	0	0	0	0	0	0.602833	2.30298e-05	0	0	0.00235553	0	0.155508	0.0382523	0.321429	0
3,7,12-Trihydroxycoprostane	secondary metabolite	0.223979	0.273919	0.183145	0	0	0	0	0	0.0626954	0	0	0	0.0168541	0.120657	0	0.00132354	0	0.114887
Thioctamide	secondary metabolite	0	0	0	0	0	0	0	0	0	0.00321387	0	0	0	0	0	0	0	0
2'-Deoxycytidine 5'-triphosphate degr prod	secondary metabolite	0	0	0	0	0.135098	0.424402	0	0	0.0785174	8.00706e-05	0	0.0462824	0.00216336	0.0810502	0	0.0152158	0.104318	0.0718384
Atropine	secondary metabolite	0	0	0	0	0	0	0	0	0.0829372	0.000283234	0.0791355	0	0	0	0	9.07382e-06	0.0615108	0
5-Hydroxyindole-2-carboxylic acid	secondary metabolite	0.0927352	0.0918315	0.0936478	0.161463	0.114221	0.0696128	1.02547	0.555766	0.227119	0.162475	0.247677	0.233486	0.0101741	0.18915	0.171564	0.000827819	0.0856393	0.102446
sarcosine	secondary metabolite	0	0	0	0.132566	0.0860022	0.0842999	0.105511	0.0993089	0.111343	8.28241e-05	0	0	0.0101082	0.140056	0.0579083	0.00101155	0.0782754	0.123292
Carbobenzyloxy-L-leucine degr5	secondary metabolite	0	0	0	0	0	0	0.108594	0	0	0.000110479	0	0	0	0	0	0.00148886	0.0876084	0
Phenylacetic acid	secondary metabolite	0	0	0	0	0	0	0	0	0	1.48403e-05	0	0.0445037	8.4043e-06	0	0.0419282	0	0	0
hypoxanthine	secondary metabolite	0	0	0	0	0	0	0	0	0	2.0118e-05	0.0992756	0	0	0	0	0.000169399	0.630528	0
N-(2-hydroxyethyl)-iminodiacetic acid	secondary metabolite	0	0	0	0	0	0.14769	0	0.272773	1.35626	0.0161246	0.572895	0.23457	0.00215894	0	0.470575	0.281906	0.43004	0.307283
Phytol	secondary metabolite	0	0	0	0	0	0	0.31427	0.217919	0.173785	0.308892	0.593566	0.428814	0	0	0	0.00883791	0.104432	0
DL-dihydrosphingosine	secondary metabolite	0	0	0	0.879144	0.977046	0.418079	0	0	0	5.40131e-06	0	0	0.00024565	0.754631	0	0.000254695	0.897095	1.19471
phloroglucinol	secondary metabolite	0	0	0	0	0.212242	0	1.30264	0.515517	0.270064	0.0743123	0.780792	0	0.00013669	0.211498	0	0	0	0
L-4-Hydroxyphenylglycine	secondary metabolite	0	0	0	0	0	0	0.0416965	0.110407	0	0.104607	0.111549	0.12072	5.7833e-05	0.0379898	0	0.000574873	0.0497801	0.0353995
Vanillylmandelic acid	secondary metabolite	0.302676	0.237041	0.386485	0.228618	0.16571	0.0677186	0	0.138879	0.0420339	9.01066e-05	0	0.123737	0.0012133	0.0624559	0.243553	0.0207467	0	0.197097
5,6-dihydrouracil	secondary metabolite	0.201366	0.21007	0.193023	0.337056	0.334134	0.235334	0	0.145537	0.102934	0.22088	0.115047	0.218377	0.0211252	0	0.265408	0.234874	0.224215	0.263397
N-(3-aminopropyl)-morpholine	secondary metabolite	0.000555119	0	0.308157	0	0	0	1.16638	0.458834	0.246041	0	0	0	0.000118351	0	0	0	0	0
butyraldehyde	secondary metabolite	0.000323467	0.104631	0	0	0	0	0.174175	0.152959	0.576689	2.40415e-05	0	0	0.000127677	0.231903	0	0.000115773	0	0.161199
Glutaconic acid	secondary metabolite	0.000278976	0.0778274	0	0	0.213838	0.319579	0.487693	0	0	0.00375904	1.27532	0.353595	1.0147e-05	0	0	0	0	0
Allantoic acid	secondary metabolite	0	0	0	1.32348	2.44908	2.36007	0.226478	0.247305	0	0.000133376	0	0.248365	0.000281924	0	2.2354	0.0652589	2.24611	1.02248
2-amino-2-methylpropane-1,3-diol	secondary metabolite	0	0	0	0	0	0	0.214299	0.573518	0.0818171	0.000147557	0	0	0.000153877	0	0.714756	1.29682e-05	0.366767	0
quinic acid	secondary metabolite	0	0	0	0.340811	0	0	2.3804	0.849123	0.326449	0.0105386	0.59978	0.24986	0.000138358	0.318149	0.159364	0	0	0
threo-beta-hydroxyaspartate	secondary metabolite	2.13518	2.32707	1.9591	1.71929	0.786763	1.33834	2.41915	2.37029	1.27478	2.06333	2.42592	2.34413	1.64138	1.86429	2.35969	1.44705	1.05852	1.71783
N-Carbamylglutamate	secondary metabolite	0	0	0	0	0	0	0.0639281	0.0791992	0.0316683	1.79925e-05	0.116902	0	0.000439829	0	0.0536368	0.00417527	0	0.0590562
conduritol bepoxide	secondary metabolite	1.31912	1.5686	1.10933	0	0.966118	0	0	0	1.42199	0	0	0	1.54935e-05	0	0.89278	0.00363814	0	0.786661
