# Supplementary material for: Metabolomics based on GC-MS revealed hub metabolites of pecan seeds germinating at different temperatures
Source: BMC Plant Biol. 2023 Apr 10;23:192. doi: 10.1186/s12870-023-04209-8 (PMC10084692; doi:10.1186/s12870-023-04209-8)
Supplement: Supplementary file 3 — Table S3 Metabolites at 25°C [file 12870_2023_4209_MOESM3_ESM.xlsx]

## Sheet: Sheet1
Table S3 Metabolites at 25℃
Metabolites	Classification	0d	0d	0d	10d	10d	10d	25℃2d	25℃2d	25℃2d	25℃4d	25℃4d	25℃4d	25℃6d	25℃6d	25℃6d	25℃12d	25℃12d	25℃12d
Mono(2-ethylhexyl)phthalate	primary metabolite	1.87022	1.68717	2.07312	1.45019	1.93262	1.15668	1.90712	1.88958	1.47361	2.38388	2.56115	2.64539	1.3619	1.13982	1.21746	2.11604	1.67249	1.38267
Pyruvic acid	primary metabolite	0.128684	0.135675	0.122052	4.30385	1.27392	2.97633	0.653311	0.5666	3.06475	2.0666	0.461732	2.67449	9.68626	2.45472	2.81628	14.6319	3.85826	5.14822
alanine	primary metabolite	393.982	822.121	188.807	146.085	336.816	542.265	310.83	183.055	185.225	182.454	474.373	456.905	35.2306	384.92	102.23	249.474	470.152	378.083
3-hydroxybutyric acid	primary metabolite	0.590998	0.822061	0.424882	0.189243	0.246291	0.310511	0.122919	1.65005	0.371295	0.313885	0.353293	0.421879	0.40902	1.41731	0.259672	0.191573	0.169933	0.232625
6-hydroxy caproic acid trimer	primary metabolite	2.56643	1.86218	3.53702	2.95619	2.4086	1.50498	1.61636	1.95951	3.4078	3.24884	4.40811	2.66135	3.29921	1.36276	1.8483	0.983181	2.48898	2.20749
kyotorphin	primary metabolite	31.5715	25.3047	39.3902	18.8907	18.8422	15.7667	24.5248	19.3786	19.9526	27.9907	24.0742	29.1253	15.1584	9.91905	11.8091	21.8492	17.29	20.6539
uracil	primary metabolite	1.92856	2.01007	1.85035	7.25993	3.04702	3.71634	5.80806	3.29063	3.72661	3.65403	2.40596	3.81402	2.07546	2.18058	2.96808	3.6142	1.91977	2.63857
Pelargonic acid	primary metabolite	2.395	2.98842	1.91941	3.89177	2.17596	1.50254	2.06341	1.25406	1.424	1.87441	1.23616	1.06058	1.58651	1.31786	1.77305	1.80097	0.920056	0.968836
2-methylfumarate	primary metabolite	0.305731	0.252715	0.369868	0.23772	0.530362	0.254134	0.701854	0.673757	1.32047	0.857523	0.72178	0.596664	0.479193	0.341224	0.394116	0.469599	0.181527	0.154582
Dodecanol	primary metabolite	0.424874	0.425411	0.424339	1.19552	0.468425	0.313378	1.48662	1.28773	0.842557	1.26449	0.938247	1.84319	0.453584	0.38952	0.396699	0.624572	0.580918	0.393477
D-Arabitol	primary metabolite	38.5144	52.4548	28.2788	0.849467	1.20205	2.6139	0.518782	1.24391	2.4873	2.2837	0.279017	4.73995	0.536836	1.80947	2.14458	0.657162	0.879977	2.47175
D-Altrose	primary metabolite	3.51517	3.3449	3.6941	3.27029	6.73625	1.86865	3.3592	1.91703	14.4195	7.09087	4.02478	4.57092	7.49897	2.56104	4.44277	6.17631	2.62049	4.64966
adenine	primary metabolite	19.6599	15.1206	25.5619	14.3054	11.3046	10.0444	12.7195	9.5863	11.9114	12.921	4.78739	7.03848	6.98567	11.3608	10.8023	8.72436	6.39581	9.28651
cytidine-monophosphate	primary metabolite	1.11039	1.15024	1.07191	0.752647	0.825531	0.581695	0.851787	1.46357	0.90982	0.903671	1.44959	1.9526	0.800823	0.783066	1.10872	1.15644	0.997422	0.839611
tryptophan	primary metabolite	172.918	257.312	116.204	132.363	77.3498	224.27	122.307	200.627	37.5622	57.3529	93.1795	74.3681	121.31	110.035	121.172	94.128	161.483	108.956
oleic acid	primary metabolite	2.25472	2.1396	2.37603	2.45016	1.87658	1.7075	2.42334	3.08209	2.05587	4.12717	3.62114	3.77142	2.04974	1.41052	1.38103	2.5322	2.03569	1.37066
Glucosaminic acid	primary metabolite	5.31733	4.37978	6.45557	4.41483	8.77883	2.90353	2.56593	2.37619	11.2209	7.90932	3.21486	4.6954	6.40191	5.53848	5.25886	2.90067	2.59324	5.1687
glutamic acid	primary metabolite	421.236	312.985	566.926	73.3722	146.149	259.611	230.796	286.19	182.858	278.875	366.109	405.349	111.493	421.741	285.943	155.856	173.821	152.292
fumaric acid	primary metabolite	19.5816	19.0788	20.0976	152.64	174.361	79.7868	97.632	121.397	275.943	219.081	106.091	145.097	134.811	103.196	114.312	188.937	83.8457	134.161
L-Malic acid	primary metabolite	38.1088	23.9923	60.531	50.0233	84.7784	30.1309	44.9507	51.481	132.231	137.31	64.3035	60.8222	89.4404	40.4899	58.3342	58.0378	54.4058	61.3111
Methyl Phosphate	primary metabolite	16.7584	15.0998	18.5992	27.5116	22.1325	18.4337	34.5416	37.7132	27.5458	27.6249	29.3323	34.753	16.1902	17.0992	18.4327	27.0576	15.6124	18.8861
Cellobiotol	primary metabolite	1145.91	1026.16	1279.64	590.685	669.923	501.151	653.404	843.175	588.942	959.264	751.603	713.479	619.949	594.188	582.82	657.868	477.779	514.656
D-Glyceric acid	primary metabolite	5.66738	7.46945	4.30008	14.8402	22.5404	14.8317	19.7535	19.9251	18.0229	21.2393	12.2615	16.1146	12.8124	14.1599	12.8298	18.1059	13.0609	13.3112
myo-inositol	primary metabolite	165.782	184.963	148.59	65.3428	129.395	126.837	122.708	115.712	118.369	117.229	106.263	92.2339	82.2602	80.1808	73.4961	140.825	89.3538	94.2299
lactic acid	primary metabolite	11.8632	12.1751	11.5593	12.4733	28.9594	26.7771	9.04908	92.8363	6.15586	7.07012	15.8808	16.4587	59.0301	136.835	75.6229	20.2626	56.6701	21.3676
Tagatose	primary metabolite	103.262	97.6165	109.235	413.686	1052.03	703.155	421.048	775.147	378.337	638.604	335.325	470.314	240.924	590.37	516.547	675.789	416.165	497.716
2-ketobutyric acid	primary metabolite	0.87077	0.911512	0.831849	0.918535	0.806058	0.638707	0.93241	1.17759	0.624864	1.16899	1.04867	0.929865	0.77197	0.586536	0.780172	0.892913	0.870954	0.536273
methionine	primary metabolite	7.29538	3.39615	15.6714	29.5832	31.5291	50.6812	52.4909	24.3816	24.3651	31.8955	27.7477	42.502	29.5801	40.6949	47.528	52.2612	77.1874	48.0488
histidine	primary metabolite	6.97519	8.64695	5.62664	27.3726	23.2516	110.724	24.9606	20.9962	54.7922	5.45294	34.998	18.4743	10.1634	88.911	41.9021	12.5654	60.4158	89.7876
citric acid	primary metabolite	854.988	745.749	980.228	479.652	488.205	380.718	432.319	317.949	875.131	992.264	518.258	609.941	244.111	344.369	404.668	427.463	101.407	386.31
Sophorose	primary metabolite	1.17791	1.15172	1.2047	4.27205	9.9308	5.87991	4.55138	8.30933	4.72791	7.764	3.4587	5.50688	3.26512	5.88982	7.35441	5.72463	4.69207	6.80109
succinic acid	primary metabolite	14.8489	11.7493	18.7664	8.74945	13.2141	11.5815	9.93706	16.3018	32.929	28.2234	13.8381	23.9243	10.7233	17.1592	12.4492	18.1853	9.16613	13.1908
cystine	primary metabolite	0.727319	1.17319	0.4509	1.95808	1.58715	3.83699	0.611042	1.42676	1.60832	2.9876	1.53398	1.35822	2.57858	2.5129	1.44325	2.60737	1.29446	1.8899
proline	primary metabolite	145.537	157.66	134.345	547.739	357.546	517.551	552.451	284.209	233.84	188.747	298.265	389.727	229.838	480.965	435.85	161.577	564.377	635.887
lysine	primary metabolite	10.1774	8.72636	11.8697	16.674	22.2187	51.8924	25.5377	19.6901	33.9036	21.0778	36.3324	34.3482	8.95676	51.0201	49.8932	16.9737	59.8602	60.3027
glycerol	primary metabolite	86.365	89.7894	83.0713	84.0724	123.326	95.0623	132.371	95.9979	108.378	94.0475	50.8893	69.5066	139.305	84.2709	94.7795	119.71	61.3894	80.3339
2-hydroxybutanoic acid	primary metabolite	1.64407	1.62755	1.66074	4.34215	2.49347	2.49031	3.91456	4.43982	2.0687	3.392	4.63519	7.5833	1.67469	9.21292	3.08822	2.55716	3.84924	5.16215
phenylalanine	primary metabolite	29.3079	33.2993	25.7949	53.901	76.588	94.7669	134.627	80.9847	30.6612	40.0604	75.5909	54.5827	33.2594	99.2842	54.6963	34.7415	87.6083	57.833
Isoleucine	primary metabolite	35.2164	52.3143	23.7066	94.2468	115.11	222.487	187.384	113.34	67.7983	83.3657	121.392	89.7455	47.86	213.779	103.967	75.444	128.125	138.57
ornithine	primary metabolite	47.8057	32.8298	69.6131	570.174	314.009	350.479	121.124	133.981	856.577	131.161	455.284	275.109	173.915	241.133	692.646	155.596	823.616	775.885
leucine	primary metabolite	32.0307	45.7946	22.4036	197.917	210.423	382.821	292.757	161.564	102.212	135.55	121.708	115.715	108.946	247.598	144.518	137.106	155.668	191.722
galactose	primary metabolite	0.984969	1.01342	0.957322	1.0896	0.722908	0.744334	1.14577	0.534413	1.50559	0.70616	0.947594	0.863564	0.927675	0.62617	1.07709	1.16181	1.13771	0.951673
Saccharic acid	primary metabolite	8.76183	11.4258	6.71896	15.3188	22.7924	10.2938	10.9982	8.51526	17.8375	18.6488	16.1779	15.1226	12.0023	13.1807	13.2006	11.1763	10.1903	12.0327
maltose	primary metabolite	3.71674	2.38115	5.80147	67.3858	125.431	231.072	86.8139	384.024	81.506	144.609	62.7412	112.778	262.304	122.258	176.207	613.648	39.1869	124.013
serine	primary metabolite	16.9323	21.1321	13.5672	212.997	214.8	301.212	365.837	284.039	237.239	210.532	314.297	311.427	68.5855	360.049	170.677	218.748	303.065	329.6
threonine	primary metabolite	1.73592	1.97262	1.52763	4.75527	4.64009	7.54192	7.81044	5.61915	6.33058	5.29791	7.17888	9.61459	2.70998	9.55625	5.83663	3.97203	8.13289	8.1922
maltotriose	primary metabolite	8.96599	10.0939	7.96413	1.60987	5.41865	2.64221	1.09574	0.825114	11.7936	24.2971	5.40256	2.84344	9.26472	6.20005	19.9946	11.2117	9.60333	0
aspartic acid	primary metabolite	831.264	939.355	735.611	1601.59	559.912	773.612	1083.71	963.443	755.783	805.859	937.575	619.71	70.1381	157.971	177.492	655.926	729.432	803.34
ribose	primary metabolite	3.46242	3.4311	3.49403	15.412	2.91175	9.51597	15.4436	12.1679	13.1093	14.9024	5.72043	7.95129	10.7192	8.90596	11.2908	10.7642	6.48439	13.0644
Cytosin	primary metabolite	0.584438	0.571874	0.597277	0.548026	0.404255	0.363304	0.509756	0.420513	0.53499	0.59224	0.493236	0.49221	0.438322	0.373141	0.398078	0.568588	0.410709	0
guanosine	primary metabolite	0.000537937	0	0.289376	1.46209	1.05285	0.88992	1.52317	1.23368	1.27373	0	0.720658	1.05847	1.46812	1.73852	1.43821	1.101	0.576085	0
6-phosphogluconic acid	primary metabolite	31.014	26.5315	36.2538	18.5902	18.2506	16.4645	21.0713	18.1882	11.8828	15.7927	18.1693	16.3329	16.1035	15.0385	20.5869	23.7284	25.0504	14.3323
stearic acid	primary metabolite	3.41243	3.41504	3.40983	2.50553	1.75148	1.28069	2.1957	3.43837	2.06245	3.00532	2.19426	2.60006	1.50105	1.11274	0.992996	1.60412	1.12146	1.17785
beta-Mannosylglycerate	primary metabolite	5.79339	6.65186	5.04572	30.4983	58.7546	26.7113	66.0132	66.1618	41.7839	46.8555	71.4126	83.2302	2542.72	370.938	557.659	736.356	430.665	181.163
valine	primary metabolite	25.9494	35.8919	18.7611	93.8064	100.678	219.81	154.799	101.962	56.8266	82.9391	143.876	116.593	49.9146	209.125	110.154	92.9293	227.635	149.483
Glucose-1-phosphate	primary metabolite	38.8893	89.0879	16.9763	55.9933	72.3426	62.6398	64.2927	90.2757	77.8468	86.4268	80.3838	81.6054	64.46	58.1171	54.0921	56.8345	50.7461	50.2878
gluconic acid	primary metabolite	42.8355	34.9887	52.442	14.3818	22.1287	45.1845	15.7443	63.3612	35.324	26.2338	25.3497	14.7527	13.7246	40.1673	18.419	113.754	40.0918	32.3538
Lyxonic acid, 1,4-lactone	primary metabolite	0.227806	0.0961685	0.539631	0	0	2.20493	2.7858	1.92166	0.320648	0.781111	0.767586	1.13192	0	0.446123	0.0871762	0	0.00821163	0.227749
xylitol	primary metabolite	0.251095	0.281999	0.223578	0.357378	0.388676	0.303056	0.204401	0.285348	0.882836	0.463553	0.281133	0.283461	0.264875	0.333429	0.526394	0	0.265951	0.522312
Ribonic acid, gamma-lactone	primary metabolite	0.0649704	0.0780347	0.0540933	0.0755443	0.117466	0	0.114226	0.0956988	0.137376	0.133297	0.105319	0.121125	0.0696741	0	0.0881254	0.127043	0.0486545	0.0681567
glutathione - H2O	primary metabolite	0	0	0	1.4641	0.723257	1.28177	0.891698	0.65391	0.556149	0.88606	0.485126	0.444356	0.665224	0.866264	0.659991	1.61058	0.556981	0.953556
glycine	primary metabolite	239.39	247.875	231.196	66.8491	98.2774	133.492	101.823	68.7373	88.476	81.9048	90.3048	141.74	32.0257	126.868	56.9521	124.782	99.0692	117.388
Digalacturonic acid	primary metabolite	3.85134	2.87394	5.16114	3.72877	4.91399	2.90091	3.90796	6.83014	7.29754	3.47103	2.5856	3.33085	4.68098	2.52803	2.651	3.97088	1.45219	2.93777
alpha-D-glucosamine 1-phosphate	primary metabolite	0.000308793	0	0.0953532	0.118304	0.128523	0	0.138701	0.148208	0.147391	0.15972	0.138673	0.101115	0.393573	0.162462	0.405346	0.116301	0.154216	0.155505
glucuronic acid	primary metabolite	0	0	0	0	0.403533	2.07024	1.48634	1.66768	1.38065	2.45042	0.376766	1.9036	1.77458	0	1.2781	1.45134	0.62689	2.01955
palmitic acid	primary metabolite	1.93427	1.93917	1.92938	1.881	1.29901	1.07316	1.69636	1.96041	1.31808	2.0087	1.88775	1.91449	1.24571	0.780779	0.882833	1.50389	1.04806	0.916501
6-deoxy-D-glucose	primary metabolite	0	0	0	4.43607	5.60897	10.8876	4.797	7.49904	3.54357	6.16648	3.23052	2.06427	3.29558	9.06123	3.596	3.60062	3.06712	4.79721
Isopropyl-beta-D-thiogalactopyranoside	primary metabolite	0.127163	0.0389265	0.415411	2.30097	10.1208	6.60235	1.9229	3.33736	1.69225	2.50744	0.985198	1.72767	3.22431	5.27224	5.32971	4.56177	1.48059	2.27021
1-Kestose	primary metabolite	0.11265	0.0710131	0.178701	1.94307	0.228396	0.281042	0.293168	0.338093	2.66628	0.139432	0.353079	0.198016	0.102339	1.8174	0.423095	0.636969	2.25353	2.39685
ribose-5-phosphate	primary metabolite	1.03666	1.02865	1.04472	1.06151	0.581902	0.409116	5.31792	3.60879	1.52946	1.78435	1.06067	0.860119	0.480298	0.319992	0.266324	0.379169	0.315529	0.231675
2-Hydroxyvaleric acid	primary metabolite	3.73608e-05	0	0.00139583	0.376817	0	0	0.803082	0.924544	0.248731	0.737536	0.600344	0.778475	0.291657	0.52785	0.32701	0.342244	0.0468762	0.503881
Methyl-beta-D-galactopyranoside	primary metabolite	0	0	0	2.28862	4.27888	2.94869	3.43855	5.51383	2.93701	3.18038	2.11075	2.95835	4.62081	2.80778	3.71461	6.11746	3.53221	3.85141
3-phosphoglycerate	primary metabolite	0.712539	0.670758	0.756922	1.07347	0.467117	0.507942	1.51543	0.939055	1.23559	0.825711	1.35576	0.723494	0.540288	0.679562	0.567412	0.455053	1.45102	0.632129
D-(glycerol 1-phosphate)	primary metabolite	134.013	155.955	115.159	19.6612	44.701	56.7082	67.1649	34.2504	24.3545	13.7993	20.762	22.2839	27.76	20.8879	27.9731	42.0405	48.3016	24.3116
linoleic acid	primary metabolite	0.893776	0.852867	0.936647	0.742929	0.691616	0.647258	1.19061	1.25231	0.841513	1.4665	1.50363	1.47325	0.819805	0.65505	0.592853	0.980955	0.733848	0.583443
Gentiobiose	primary metabolite	7.60285	6.37636	9.06525	13.1299	52.3344	10.533	10.6666	25.8827	14.6119	30.6283	11.7943	12.1463	21.3894	23.5296	25.0885	13.776	4.38171	16.4766
Threonic acid	primary metabolite	12.496	13.1153	11.9059	3.552	8.51586	11.7405	4.50385	19.7881	8.95338	10.105	6.97807	4.43466	6.84493	36.0932	7.63509	5.70845	6.59	8.27785
D-Talose	primary metabolite	32.832	34.0141	31.6909	109.424	229.374	150.956	103.844	176.689	86.9899	147.479	63.205	95.3601	78.3673	161.466	124.072	109.693	75.3539	109.831
Tryptophol	primary metabolite	0.00105675	1.11673	0	0.0537241	0.0643815	0.13111	1.40833	3.71449	0.191508	0.479268	0.407847	0.166494	0	0	0	0.66458	0.171599	0
Sucrose-6-Phosphate	primary metabolite	22.8559	22.7801	22.9319	1.57849	0	1.49292	2.19741	2.19613	4.0612	3.3019	3.42729	4.30433	2.42629	0	2.04929	2.28327	1.75097	1.99531
Cysteinylglycine	primary metabolite	1.27827	1.17266	1.39338	1.01753	1.06797	0.723858	1.06242	1.17181	1.3654	1.28924	1.04865	1.22373	0.959859	0.581058	0.787596	0.942758	0.781322	0.810085
alpha-ketoglutaric acid	primary metabolite	0.0547521	0.0454751	0.0659216	0.962933	0.447758	0.678777	0.416622	0.301588	0.76946	1.41169	0.233705	1.87677	5.22428	1.50817	5.23604	3.54504	0.911795	0.657545
2-Ketocaproic acid	primary metabolite	0.000361495	0	0.130678	0.400634	0.313459	0.271568	0.396926	0.256038	0.166024	0.245213	0.239206	0.258632	0.437324	0.197877	0.247089	0.565651	0.590682	0.214028
Erythrose	primary metabolite	1.33792	1.2153	1.47291	1.62239	0.966127	1.8701	1.02355	0.970654	0.527317	1.20075	0.735563	0.792363	0.73197	0.705262	0.731865	0.906526	0.633763	0.770937
palatinitol	primary metabolite	1.37752	1.16487	1.62898	0.58149	0	0.576342	1.18839	1.26666	1.12832	1.92569	1.0174	1.36938	0	0.674611	0.983312	0.890093	0.759939	0
Galactinol	primary metabolite	34.9179	31.4901	38.7189	56.4054	92.9169	49.4375	42.3029	63.6601	79.8736	59.7635	48.4245	58.6789	59.9864	80.3902	136.894	96.142	72.013	93.5055
tyrosine	primary metabolite	141.954	143.842	140.092	121.135	122.022	97.3388	126.846	129.673	95.7751	144.003	138.677	121.03	111.468	72.4973	91.513	123.428	113.457	81.6929
arginine	primary metabolite	0	0	0	0.00948601	0	0.00888801	0.0108232	0.015125	0.00677085	0.0208237	0.0152429	0.0164682	0	0.00818518	0.0068932	0.0107521	0	0.0120273
d-Glucoheptose	primary metabolite	0.75874	0.751175	0.766381	0.784217	0.969598	0.866044	0.670375	1.90873	0.884293	1.17773	0.678779	1.22886	0.864271	1.57301	1.01312	0.908236	0.757627	1.11452
raffinose	primary metabolite	617.447	644.342	591.675	1.72288	0.823022	81.2689	1.14418	1.46519	0.871485	0.336308	1.46336	0.473597	1.56107	0.297679	0.418275	1.38629	0.347028	0.808326
Melezitose	primary metabolite	45.9905	42.1542	50.1758	42.024	45.8098	28.3291	35.6503	32.0871	17.6566	40.191	65.0633	35.9873	34.9416	29.6068	24.8801	25.0809	33.1099	14.63
mannitol	primary metabolite	97.8397	114.245	83.79	52.685	48.59	65.2212	3.8052	27.4571	2.57237	2.71426	2.53894	2.7897	4.13212	163.094	4.3714	4.94011	5.45115	6.16383
sucrose	primary metabolite	32.8534	28.4894	37.8859	22.3636	27.7487	23.5702	25.5888	24.637	20.1478	28.7043	24.2185	21.0017	24.7061	19.2763	18.455	28.048	19.9897	14.8913
sorbitol	primary metabolite	0	0	0	0	0	0.31876	0	0.726581	0.501523	0.442287	0.326409	0.492224	0	1.5334	0	0	0	0.441265
3,6-Anhydro-D-galactose	primary metabolite	1.31597	1.33994	1.29243	2.46006	2.83634	1.28013	2.60012	1.48226	5.40744	3.70673	1.91739	1.90528	3.30567	1.32799	1.38842	1.74776	1.43166	1.91167
4-hydroxybutyrate	primary metabolite	1.68956	1.55069	1.84086	1.08352	1.07502	0.893049	1.24192	1.79867	1.25023	0.996402	1.52609	2.08257	1.00771	0.961901	1.32804	1.20993	1.19667	0.918466
methyl dodecanoate	primary metabolite	0	0	0	0	0	0.0191255	0.0294928	0.163596	0	0.0253035	0.0292679	0	0	0	0.060174	0.0644591	0	0
thymine	primary metabolite	0.735556	0.559096	0.967709	1.10032	0	0.633313	2.35369	2.56146	1.37541	3.0058	1.75078	2.52113	0.910997	0.731941	1.06984	1.13792	0.905773	0.936774
ribitol	primary metabolite	10.1135	20.9681	4.87804	0	0.468701	1.72939	0	0.571111	1.40272	0.163072	0	0.245251	0.163096	0.509393	0.140722	0.11676	0.0935876	0.135138
lactulose	primary metabolite	2.00042	1.55157	2.57912	1.26553	1.80764	1.54783	1.67957	1.18261	1.54377	2.34972	2.10495	2.42786	1.63826	0.8805	1.52768	0	1.66254	2.08287
trehalose-6-phosphate	primary metabolite	3.26844	3.70269	2.88512	2.06608	1.63096	1.74696	2.16652	2.07873	1.04517	2.06965	2.6153	2.23271	1.43607	0.779341	0.97551	1.83182	1.00709	0.736622
Sedoheptulose	primary metabolite	0.000532675	0	0.283742	0.613546	0.493579	0.632176	0.687162	0.528137	0.877129	10.0081	8.3333	6.2707	0.484059	0.470932	0.52259	0.31915	0.569778	0.603968
fructose-6-phosphate	primary metabolite	0	0	0	0	0	0	0	0	1.30602	0.133235	0.393917	0.267237	0.0822816	0	0.319626	0	0.174991	0.511323
2-keto-isovaleric acid	primary metabolite	0.107885	0.0863756	0.134751	0.0806343	0.0800945	0.0724117	0.130828	0.165157	0.147765	0.210185	0	0.146987	0.116564	0.0585819	0.0828744	0.120754	0.107097	0.0851105
inosine	primary metabolite	0.602845	0.632416	0.574656	0.0463077	0.0869666	0.143547	0	0.0698188	0.0654989	0.0618175	0	0.0499176	0.0495942	0.0579069	0.0392058	0.110434	0.172881	0
uridine	primary metabolite	3.99153	3.85926	4.12833	1.87735	1.84995	2.02699	3.70512	3.79121	4.47441	2.8714	1.90722	2.00728	3.16089	4.58824	1.82864	2.92791	1.5197	2.20344
Monoolein	primary metabolite	0.000928559	0.862222	0	0.431457	0	0.365981	0.908294	0.84511	0.729447	1.24258	0	1.54814	0	0	0.347676	0	0	0
Glucoheptonic acid	primary metabolite	1.27987	1.37986	1.18714	0.376313	0.283089	0.440517	1.04722	0.461733	0.751244	0.654435	0.795852	0.559122	0	0.494669	0	2.39096e-05	0.00174651	0
Diglycerol	primary metabolite	0	0	0	0	0.0502015	0.051729	0.059351	0	0.107543	0.100091	0	0.0379552	0.283398	0	0	0.0785444	0.0666089	0
cellobiose	primary metabolite	5.86242	6.33953	5.42122	2.04501	3.93382	8.2417	8.61358	3.03404	4.12684	4.80645	9.53515	4.367	8.21608	2.54207	3.75073	6.39633	0	4.03602
Threitol	primary metabolite	1.86795	1.95178	1.78771	0.863241	3.44802	2.80957	1.07438	10.1171	0.64573	0.396071	0.209511	0.398371	30.0309	26.9281	13.6904	1.41344	3.20011	1.82429
1,5-Anhydroglucitol	primary metabolite	0.783721	0.87139	0.704873	0.692708	0.951213	0.506306	0.998486	0.478043	2.19093	1.15995	0.716232	0.709789	1.34958	0.445296	0.509467	0.341247	0.620356	0.569472
2-Keto-L-gulonic acid	primary metabolite	0	0	0	0	0	1.49612	0	22.9464	2.52454	0.796812	8.65215	5.96866	0	0	1.98152	26.9219	4.64243	1.65468
6-hydroxy caproic acid	primary metabolite	0	0	0	0	0	0	0	0	0.230207	0	0	0.209036	0	0	0	0	0	0
Isomaltose	primary metabolite	0.000751191	0.564288	0	0.780365	0.954308	0.324911	1.0127	0.60726	1.37948	0	0.888047	0	0.740575	0	0	0.976202	0	0
Homocystine	primary metabolite	0	0	0	0	0.101259	0.0486772	0.17672	0.331342	0	0.119537	0	0	0	0	0	0	0	0
ribulose-5-phosphate	primary metabolite	0	0	0	0.0612287	0.322627	0.309236	0.344274	0.341588	0.234274	0.313547	0.305702	0.478508	0.302014	0.896435	0.479612	0.530928	0	0.161669
glucose-6-phosphate	primary metabolite	0	0	0	1.49418	3.04596	3.19079	2.40962	4.55185	2.54128	4.58304	4.46241	7.74513	1.64823	4.10592	2.35822	5.20617	3.03621	2.88165
Galactonic acid	primary metabolite	30.0312	72.8853	12.3739	8.42952	10.4162	10.0541	45.2618	14.7139	20.5792	25.5583	15.7018	18.122	12.9452	11.1464	10.7532	8.19205	6.36254	10.5096
Turanose	primary metabolite	0	0	0	0.23871	0.289074	0.730205	0.557298	0.414866	1.12655	0	0.544346	0.538321	0	0.73245	0.415371	0.28308	0.526927	0.931886
2-Monoolein	primary metabolite	0	0	0	0	0	0	0	0.686109	0	0.0959185	0	0.11261	0	0	0	0	0	0.0784119
trehalose	primary metabolite	1.02105	1.43514	0.726432	0.621855	0.648354	0.466648	0.675362	0.72527	0.46283	0.852363	1.00462	0.627932	0.776424	0.426445	0.548469	0.821069	0.731544	0.398801
Adenosine 5-monophosphate	primary metabolite	0	0	0	0	0	0	0	0	0	0	0.675559	0.782666	0	0.309043	0	0	1.07724	0.550747
Gluconic lactone	primary metabolite	0	0	0	0	0	0	0	0	0.361826	0.519401	0	0.19061	0.124714	0	0	0	0	0
phenylpyruvate	primary metabolite	0	0	0	0	0	0	0	0	0	0	0	0	0	0	0	0	0.0588645	0
1-Monopalmitin	primary metabolite	0.00108272	1.17228	0	0	0	0.457971	0	0	0	0.907215	0	0.753746	0	0	0.407322	0.807151	0	0
Benzyl thiocyanate	primary metabolite	0.000683465	0	0.467125	0	0	0	0	0	0	0.63051	0	0.525048	0	0	0	0	0	0
Phytanic acid	primary metabolite	0	0	0	0	0	0	0.0959462	0	0.149513	0	0	0	0	0.0289863	0.21154	0	0	0.0395953
Maltotriitol	primary metabolite	2.37652	2.42105	2.33282	1.39534	1.56454	1.02442	0	4.3119	0.764642	2.31639	2.69292	1.79563	1.55724	1.48513	2.0752	0.115702	0.74808	0.568887
3-Hydroxypropionic acid	primary metabolite	0	0	0	0.179631	0.422321	0.495807	0.333072	0.800464	0	0	0	0.000714402	0	0.267333	0.0773217	0	0.00292488	8.55815e-05
Dihydroxyacetone	primary metabolite	0.00154001	2.37163	0	0	0.0772777	0.278746	0.161107	0	0.220635	0.215509	0.274007	0.328951	0.0947326	0.280937	0.212032	0.198079	0	0.130686
thymidine	primary metabolite	0	0	0	0.163493	0	0	0	0.093858	0.11262	0.226237	0.222718	0.13004	0.0965799	0	0	0.198286	0	0
Lactobionic Acid	primary metabolite	4.92489	6.20103	3.91138	0.912324	4.90123	3.30427	12.9166	4.10454	4.32689	5.25158	0	0	2.51404	4.30965	4.00235	1.15741	3.61492	3.81781
2-Deoxytetronic acid	primary metabolite	0.0861615	0.127224	0.0583523	0.037073	0.0434355	0.0684681	0.0577134	0.104842	0.04469	0.0685349	0.0671415	0.0657013	0.0336017	0.174006	0.0572165	0.0296794	0.0304174	0.0515985
methionine sulfoxide	primary metabolite	0.209234	0.251292	0.174215	0	0.125733	0	0.216372	0.342256	0	0	0	0.164583	0	0.179959	0	0	0	0
gly-pro	primary metabolite	2.28313	2.30123	2.26519	3.05259	2.4238	2.92733	3.25555	2.71515	2.16095	3.22267	2.67121	1.99684	2.24842	1.86098	2.04826	2.55289	2.21203	2.11118
p-benzoquinone	secondary metabolite	15.7824	16.5519	15.0488	13.256	12.3366	9.54095	12.6977	13.1622	9.60273	15.9333	13.6191	12.2974	11.2014	6.93946	8.49732	13.0853	11.0733	8.44169
3-Hydroxyflavone	secondary metabolite	0.902813	0.948387	0.859429	0.803343	0.729938	0.579272	0.637597	0.702809	0.611809	0.98071	0.861558	0.777223	0.675182	0.444561	0.587417	0.683712	0.629602	0.503759
22-Ketocholesterol	secondary metabolite	3.90661	8.0675	1.89174	1.71419	1.41763	0.369779	2.13471	2.41494	0.211854	0.877266	2.87612	0.946451	0.394771	0.450456	0.562758	0.605756	0.890599	0.226533
2-hydroxypyridine	secondary metabolite	9.07749	8.97769	9.1784	9.14214	8.60063	6.01999	7.72707	12.8624	10.0107	15.5356	11.5718	12.257	7.90532	5.10497	6.95335	8.30632	6.55549	7.09261
Maleimide	secondary metabolite	0.78036	0.964414	0.631433	1.92719	1.42408	2.39865	2.77248	1.46459	1.31608	1.42266	1.2925	1.62727	1.76139	1.2813	1.27501	1.93249	1.18968	1.07198
2-Amino-1-phenylethanol	secondary metabolite	2.94724	3.05333	2.84484	2.42202	2.23176	1.80013	2.20873	2.52495	1.51269	3.01496	2.73157	2.4276	2.36802	1.29276	1.66792	2.44367	1.79728	1.33495
Cumic Acid	secondary metabolite	0.718176	0.702068	0.734654	0.584906	0.623452	0.395623	0.573395	0.980184	0.970709	0.955257	0.904215	0.911341	0.522004	0.414072	0.596416	0.501544	0.529424	0.58368
Synephrine	secondary metabolite	1.59039	0.780039	3.24257	0.916259	0.585974	0.4584	1.12642	2.27809	2.76462	4.18959	0.996873	1.48603	0.473781	0.904965	2.12074	0.719755	2.3071	3.72953
Aminooxyacetic acid	secondary metabolite	38.4462	41.9249	35.2561	29.9681	29.4123	21.911	30.974	30.3036	18.4614	51.4425	47.0995	38.0777	23.0637	14.1176	13.5796	30.5715	19.8519	13.7258
4-HYDROXYPYRIDINE	secondary metabolite	0.284398	0.273666	0.295551	0.295828	0.274981	0.204728	0.287822	0.390785	0.307674	0.591515	0.446604	0.42188	0.281238	0.15307	0.2301	0.284636	0.227175	0.233281
phosphomycin	secondary metabolite	0.241965	0.26221	0.223283	0.384184	0.191347	0.232294	0.686193	0.654992	0.404493	0.463131	0.957652	1.21536	0.260317	0.198324	0.305707	0.859453	0.768882	0.368696
2-Hydroxybiphenyl	secondary metabolite	0.139565	0.135078	0.1442	0.158298	0.187092	0.184117	0.20679	0.200379	0.245743	0.185102	0.240132	0.225318	0.153746	0.184325	0.325303	0.139187	0.240047	0.189698
benzoic acid	secondary metabolite	0.332103	0.783935	0.14069	0.234768	0.218025	0.243005	0.556956	0.736141	0.362393	0.758932	0.555979	0.783826	0.179372	0.320811	0.235528	0.453344	0.594794	0.646063
Glutaric Acid	secondary metabolite	1.12974	1.30694	0.976566	0.45809	0.359813	0.548356	0.666213	1.10908	0.971402	0.725548	0.774474	0.803484	0.768528	1.48107	0.563475	0.638979	0.360633	0.574032
oxoproline	primary metabolite	270.903	224.378	327.073	141.667	111.322	171.229	178.986	202.49	220.423	192.362	247.513	301.605	113.232	332.796	236.639	134.888	133.199	164.991
glycocyamine	secondary metabolite	71.0129	54.969	91.7395	29.946	76.2271	19.3215	31.5013	31.6287	47.6883	53.495	25.9341	38.8312	50.3754	24.7869	39.9542	11.248	11.8975	30.4175
3-Cyanoalanine	secondary metabolite	0.724198	0.795082	0.659632	1.42357	0.676157	1.04558	1.64036	0.801989	1.47477	1.07434	1.5614	2.32521	0.823469	0.736486	0.595063	0.65069	0.542473	1.33265
5-Methoxyindole-3-acetic acid	secondary metabolite	4.27023	3.23518	5.63643	1.34267	1.37702	1.75531	2.8002	3.12393	4.63996	2.68682	2.0267	2.62566	1.68652	2.39009	3.88857	1.85423	5.28413	2.83454
3,4-Dihydroxypyridine	secondary metabolite	0.347523	0.346612	0.348436	0.401223	0.33499	0.289921	0.41961	0.523775	0.458375	0.699567	0.55356	0.602613	0.328164	0.235108	0.303018	0.386781	0.334617	0.344
putrescine	secondary metabolite	208.689	207.618	209.766	174.352	168.312	134.251	197.393	203.26	165.368	232.787	221.269	207.19	153.932	127.57	160.947	188.987	211.471	145.969
5-Methoxytryptamine	secondary metabolite	169.597	100.919	285.014	280.825	313.388	137.478	215.829	160.758	288.005	225.36	265.101	351.022	230.164	237.843	265.778	237.044	261.134	191.93
L-homoserine	secondary metabolite	4.54859	7.2517	2.85308	0.4556	0.472012	0.749132	0.460513	0.779974	0.615699	1.72975	0.830189	1.13344	0.472818	1.22995	0.461453	1.02788	1.59003	2.51909
O-phosphonothreonine	secondary metabolite	6.67191	7.79282	5.71223	8.94195	5.02882	7.85065	11.5218	12.4435	11.3369	9.51741	15.3269	21.1765	6.38793	7.73401	11.9271	19.4797	15.7641	11.4477
N-Acetyl-L-leucine	secondary metabolite	11.321	6.56364	19.5265	0.962852	3.24251	6.02806	3.54215	8.32794	1.5935	8.81425	7.23326	8.27295	2.86756	10.2794	2.34106	2.30071	1.57798	1.20682
alpha-Aminoadipic acid	secondary metabolite	5.66353	5.57402	5.75447	0.98186	2.78724	8.02419	12.755	5.64163	1.19328	1.71236	8.28507	4.24088	0.689806	17.2446	3.88289	1.26523	6.95543	6.66237
pantothenic acid	secondary metabolite	8.71313	10.3586	7.32907	9.12371	7.77442	5.49621	6.69928	5.83587	9.54816	11.2519	6.83181	7.47704	6.63189	6.19641	7.14473	10.9092	3.91804	6.40957
xanthine	secondary metabolite	0.827123	0.736433	0.928982	1.19978	1.24065	0.600603	1.3958	0.91739	2.57809	1.6281	0.991652	1.24668	1.48776	0.785673	0.88625	1.21037	0.873619	0.916978
Ethanolamine	secondary metabolite	111.743	110.766	112.729	258.342	253.994	218.563	287.463	268.106	234.046	292.488	225.886	270.32	267.976	219.416	254.274	352.167	232.868	205.249
phosphate	secondary metabolite	279.133	311.114	250.439	218.836	255.273	185.668	274.906	245.414	298.413	291.858	239.121	221.81	265.024	191.084	215.968	286.437	261.191	230.463
5-Aminovaleric acid	secondary metabolite	5.32747	5.36083	5.29433	5.26568	7.07903	6.40951	5.99001	5.83257	7.38286	9.61767	6.10372	28.2422	6.04663	5.21533	5.97673	9.52653	9.36817	7.23004
tartaric acid	secondary metabolite	0.602819	0.62558	0.580885	1.58501	1.92035	0.871505	1.13629	3.36189	4.27227	3.31183	2.72322	3.55296	7.31454	4.07766	5.29652	3.66381	2.37203	5.31269
1-Methylhydantoin	secondary metabolite	209.27	197.771	221.438	155.711	165.773	104.551	155.415	196.569	154.929	199.947	170.902	168.774	153.544	90.8808	128.554	154.476	125.021	103.33
oxalic acid	secondary metabolite	15.6664	18.5473	13.233	40.4172	40.0546	20.0322	86.6648	55.9079	15.3762	37.8277	37.0022	28.0456	18.8578	18.2201	60.0825	52.0144	120.777	22.2855
DL-Anabasine	secondary metabolite	2.85448	1.18066	6.90125	11.7712	3.29952	7.46091	15.6613	12.7873	11.5464	9.88943	8.18492	18.4683	11.3219	10.1319	12.579	3.26444	6.09144	19.6273
1-Aminocyclopropanecarboxylic acid	secondary metabolite	0.628579	0.694628	0.56881	0.575139	0.596606	0.378964	0.453359	0.631724	0.170902	0.584362	0.630884	0.645985	0.329938	0.486617	0.395056	0.598078	0.285506	0.463228
3-Hydroxypyridine	secondary metabolite	0.595	0.632991	0.559289	0.639231	0	0.418183	0.603273	0.843709	0.586137	1.00152	0.826368	0.81658	0.509006	0.331643	0.481727	0.558946	0.457622	0.421723
N-Ethylglycine	secondary metabolite	4.43651	9.27229	2.12274	1.66857	1.01906	1.83451	2.83379	1.84652	2.05622	2.47739	9.13608	8.69502	0.74773	4.22861	2.25449	3.66344	16.7968	8.83892
Methylmalonic acid	secondary metabolite	0.437713	0.515086	0.371962	0.344094	0.194935	0.110226	0.302836	0.946156	0.165679	0.452904	0.528677	0.386534	0.134126	0.136317	0.256091	0.179657	0.282457	0.167399
Perillyl Alcohol	secondary metabolite	0.343873	0.403072	0.293368	0.371204	0.315848	0.33868	0.216814	0.31745	0.257924	0.328681	0.368793	0.454706	0.386452	0.339354	0.460054	0.506079	0.614335	0.400493
picolinic acid	secondary metabolite	0.165217	0.187034	0.145946	0.232909	0.154201	0.113698	0.233346	0.286594	0.177523	0.240197	0.191079	0.297544	0.1059	0.105854	0.140427	0.141312	0.179779	0.109901
L-cysteine	secondary metabolite	1.09078	1.33436	0.89167	4.97499	2.88671	6.83756	3.74845	2.63617	3.04437	2.20385	2.32134	3.4046	4.18127	7.9071	4.73986	6.57468	3.24589	4.24082
Aconitic Acid	secondary metabolite	0.84545	0.760957	0.939325	1.20048	1.07539	0.825442	0.836781	0.471045	1.48471	1.3056	0.46393	0.471481	1.88666	0.866952	0.818036	0.909068	0.324666	0.742264
O-Phosphorylethanolamine	secondary metabolite	1.74727	1.80977	1.68694	0.473928	1.80226	1.06585	1.98209	2.30029	1.25929	1.6258	3.3218	4.44909	0.713933	4.32674	3.02075	1.86305	2.89945	1.58995
4-aminobenzoic acid	secondary metabolite	2.06228	2.62667	1.61916	1.7196	1.48203	2.025	1.62537	2.04071	1.21651	1.84612	2.32566	2.71682	2.14447	0	1.16476	1.58981	1.64894	1.24226
Isoxanthopterin	secondary metabolite	1.78125	1.46829	2.16093	2.45789	1.62857	0.722965	1.84008	4.37287	1.71425	2.34985	2.74566	3.07644	1.04889	1.04345	2.01854	1.07303	1.11845	0.622119
(+)-catechin	secondary metabolite	172.362	86.3703	343.97	19.9054	125.745	47.3983	27.421	181.118	30.56	45.3991	88.9739	41.6774	38.7898	24.0205	66.3676	12.0337	31.2594	5.86693
(+/-)-Taxifolin	secondary metabolite	7.45925	8.16548	6.8141	11.4868	8.72974	4.10096	9.40277	22.7947	8.55782	10.2332	15.6116	11.8481	5.17469	5.75798	11.8004	6.72158	7.61259	4.44308
beta-Alanine	secondary metabolite	3.04066	3.408	2.71291	2.70896	5.57986	6.42408	4.82494	6.43531	4.321	5.99123	9.33336	7.08619	4.50409	17.6384	14.2318	6.03534	26.1556	13.0572
4-Vinylphenol dimer	secondary metabolite	2.91448	2.89646	2.93262	2.28247	2.15504	1.52971	2.58791	2.79094	2.00067	3.21678	2.77161	2.60975	1.8824	1.2052	1.44004	2.42312	2.09527	0.0411528
Lyxose	secondary metabolite	0.000879059	0	0.772744	0	3.05701	2.4998	1.31071	1.98949	3.61755	1.93988	1.26839	2.08626	3.07208	3.10928	1.50156	0.750036	0.664359	0.980368
N-Acetyl-D-galactosamine	secondary metabolite	0.518704	0.606947	0.443291	0.613511	0.73695	1.18599	1.26753	0.663976	1.56806	0.759894	0.507197	0.820393	0.920599	2.17178	2.4452	0.413501	0.58864	0
Elaidic acid	secondary metabolite	0.0657503	0.0614806	0.0703165	0.112805	0.0338335	0.0498037	0.040426	0.571747	0.0487416	0.0855143	0.0721644	0.0767261	0.0617995	0.0162169	0.0212174	0.0799293	0.0399246	0.0261578
N-Acetyl-L-glutamic acid	secondary metabolite	39.119	34.7762	44.0041	25.4535	20.4983	14.4971	34.4459	26.8016	26.4772	61.1629	34.0727	32.1311	47.4681	13.6071	24.9494	13.8472	10.7205	15.5939
Citramalic acid	secondary metabolite	0.734004	0.659338	0.817124	0.844778	1.20768	0.864001	1.20649	3.82001	2.19191	1.48977	1.50232	1.93763	2.00891	10.466	1.16158	0.957491	0.780183	2.18091
Norleucine	secondary metabolite	0.000818457	0	0.669872	2.44279	1.30811	4.17458	4.14321	3.97031	3.15891	3.95439	2.04338	2.53326	3.23514	3.209	2.02282	1.90288	1.2035	2.23951
Pipecolinic acid	secondary metabolite	2.37271	3.18373	1.76829	2.11348	3.30336	3.43838	5.63456	3.11111	3.40783	3.98603	2.61587	3.99337	4.72559	6.32413	4.79146	4.61578	3.30392	6.95721
Gallic acid	secondary metabolite	35.1181	39.5079	31.2161	36.6299	26.0469	15.8645	31.5809	89.8085	29.66	28.0038	48.444	28.0668	18.9956	19.6578	36.7812	18.8565	32.2518	17.0105
L-Allothreonine	secondary metabolite	5.83668	4.9183	6.92655	2.76714	2.81882	1.95313	4.72475	2.76979	4.10348	4.64543	1.87053	2.3495	3.46577	2.43598	2.75468	2.11681	1.34167	2.46173
beta-Glycerophosphoric acid	secondary metabolite	146.556	128.078	167.701	4.14691	12.5912	23.2983	19.789	6.37095	8.68407	1.38215	4.51099	4.0539	11.6539	6.73544	9.50816	12.7995	15.2304	9.09226
scopoletin	secondary metabolite	0	0	0	0.217818	0.229844	0.167123	0.333952	0.338196	0.316271	0.360876	0.345978	0.339478	0.21813	0.151577	0.242348	0.304448	0.300501	0.249463
Carnitine	secondary metabolite	0.000699763	0.489668	0	0.313244	1.71234	0.801429	1.1559	0.210122	0.266144	0.990524	0.373074	0.554465	1.20987	0.335718	1.56892	0.357321	0.735796	0.464823
Melatonin	secondary metabolite	0.170824	0.188704	0.154637	0.131541	0.0980293	0.08889	0	0.166473	0.163394	0.195739	0.178571	0.204273	0.13525	0.0789121	0.097235	0.136815	0	0.0856265
norvaline	secondary metabolite	0.199157	0.285642	0.138858	1.20152	0.15527	0.252479	0.3135	0.512616	0.202317	0.136046	0.331573	0.353739	0.119633	0.352449	0.208182	0.60521	0.632525	0.303356
Citraconic acid	secondary metabolite	0.30442	0.197189	0.469964	0.334303	0.0315167	0.0763312	1.4231	1.00409	0.304394	0.78879	0.805637	2.26929	0.1979	0.0848226	0.100785	0.154626	0.756881	0.0812787
3-hydroxy-L-proline	secondary metabolite	6.49418	7.16381	5.88714	14.2809	7.86144	6.40301	7.4279	6.7737	19.0627	10.6779	13.7962	15.6053	2.96583	10.885	14.8364	3.88833	21.3759	29.7762
Corticosterone	secondary metabolite	0	0	0	0.42173	0.217279	0.245989	0.411892	0.183601	0.160834	0.185488	0.188359	0.173587	0.413288	0.140878	0.188233	0.207712	0.285539	0.128059
Epicatechin	secondary metabolite	1.90953	1.1386	3.20244	0.393029	1.3168	0.487327	0.47136	0	0.513889	0.803621	2.00061	0.76227	0.73879	0.445137	1.01709	0	0.715637	0.182332
piceatannol	secondary metabolite	153.38	194.258	121.104	232.404	191.191	134.357	145.522	0	173.986	189.286	251.446	187.685	171.79	189.094	364.929	156.763	173.859	238.47
alpha-ketoisocaproic acid	secondary metabolite	0.414007	0.230048	0.745067	2.60039	1.74272	3.3518	1.80979	1.76048	0.936836	1.27943	1.18095	1.94651	1.08648	2.38802	1.61463	3.02023	1.44127	1.27018
4-aminobutyric acid	secondary metabolite	22.7529	51.4921	10.0539	390.823	380.497	326.145	329.366	283.887	272.914	362.173	322.663	353.755	711.313	582.11	611.589	444.801	631.292	403.089
N-Methyl-DL-alanine	secondary metabolite	7.39436	10.2422	5.33834	7.60017	8.24209	5.91561	7.39792	6.06759	4.83504	6.57924	7.65037	6.14324	4.69651	4.23641	4.91271	7.19005	7.76615	5.06756
4-Hydroxybenzoic acid	secondary metabolite	0.926504	0.884218	0.970813	0.446932	0.334481	0.181014	0.347534	0.583575	0	0.317051	0.40862	0.29705	0.199778	0.20926	0.318655	0.230734	0.298671	0.214224
Atrazine-2-hydroxy	secondary metabolite	0	0	0	1.87174	0.759532	1.86763	1.34732	0.696921	0.520631	0.0198313	0.213335	0.530096	0.838764	0.1081	0.842167	1.40226	0.666111	0.863816
naringin	secondary metabolite	0	0	0	0.132092	0.277502	0.237208	0.229088	0.176544	1.06097	0.35896	0.187196	0.319316	0.308564	0.127808	0.188142	0.235207	0.11574	0.23885
Itaconic acid	secondary metabolite	2.76426	1.50068	5.09177	2.49325	1.07966	0.671254	5.01179	4.08298	3.98138	4.10987	2.36804	2.68803	2.19745	1.02453	0.829277	1.36487	0.847257	0.726334
Nicotianamine	secondary metabolite	31.0089	34.9335	27.5253	4.88949	21.0738	5.38521	16.4802	11.6853	4.94214	24.1418	6.34392	6.83574	25.1889	7.48646	7.78399	37.7538	3.79653	4.25394
4-Hydroxymandelic acid	secondary metabolite	0.147564	0.142923	0.152355	0	0.233829	0.0789125	0.156469	0.142397	0.399169	0.155671	0.1548	0.171821	0	0.103206	0.150848	0.0797175	0	0.144049
glycolic acid	secondary metabolite	7.18394	7.98481	6.4634	2.35567	2.86754	2.00661	3.52588	5.06154	2.63039	3.45452	3.27423	2.34692	1.60697	1.52906	3.01165	1.99328	1.66676	3.33067
5-aminovaleric acid lactam	secondary metabolite	0.0269199	0.0321845	0.0225165	0.0399315	0.0392667	0.0396574	0.0466325	0.0455002	0.0472383	0.0772741	0.0719537	0.0684347	0.0456335	0.0190854	0.0228037	0.0463176	0.0383272	0.0382795
2-Amino-3-methyl-1-butanol	secondary metabolite	0.000417283	0	0.174125	0.151772	0.125997	0.112201	0.430935	0.273437	0.176867	0.161072	0.169823	0.222561	0.413115	0.467743	0.354182	0.150699	0.246512	0.15753
benzyl alcohol	secondary metabolite	0.165043	0.409904	0.0664528	0.144689	0.244057	0.309284	0.197258	1.22374	0.0865415	1.2485	0.294549	0.180977	0	0.21007	0.278771	0.154648	0.558222	0.936702
O-Succinylhomoserine	secondary metabolite	1.3182	1.91024	0.909647	0.339507	0.622989	0.395955	0.424024	0.604777	0.24637	0	0.456415	0.209298	0.119792	1.0494	0.6114	0.216166	0.533947	0.301416
(+-)-Dihydrocarveol	secondary metabolite	0	0	0	0.327826	0.349698	0.615474	0	0.259105	0.0709671	0.119804	0.158732	0.0885904	0.825231	0.70698	0.93256	0.0934393	0.06294	0.139669
urea	secondary metabolite	3.21215	13.3319	0.773927	0.697718	0.688736	0.5964	0.797854	0.798623	1.60981	0.911532	0	0	0.025478	0.00422031	0.00744096	0.770815	0.00126135	0.676491
Pyrrole-2-Carboxylic Acid	secondary metabolite	0	0	0	0.115119	0	0.0720115	0.144925	0.11645	0.164226	0.101765	0.169965	0.150144	0.0240211	0.0691744	0.136558	0.0323359	0.153058	0.172304
creatine degr	secondary metabolite	8.13007	8.63343	7.65606	5.94274	6.95119	4.18081	7.74607	7.77681	7.84888	11.4187	7.45575	8.19674	5.27139	3.96905	6.60949	6.83431	4.2751	4.46841
citrulline	secondary metabolite	2.98782	1.98279	4.50228	51.1451	23.4656	25.026	12.0215	11.1446	89.9854	16.4238	55.854	40.2217	11.8596	22.0204	77.0638	11.3857	95.3462	78.0047
3-Aminoisobutyric acid	secondary metabolite	5.1728	6.80609	3.93147	5.39674	4.94147	4.49391	0.829827	0.804235	0.640126	0.90136	0.959831	0.797824	3.59501	2.71985	1.89744	5.00555	4.08162	0.725064
Indolelactate	secondary metabolite	0.00136026	0	1.8503	0	0.142885	0.0947533	0.13102	0.150462	0.122875	0.153996	0.175211	0.159157	0	0.0806323	0.967916	0.119442	0	0.0872346
4-Hydroxy-6-methyl-2-pyrone	secondary metabolite	2.63787	2.38497	2.9176	1.65081	2.43972	1.33772	1.38931	2.48858	0	1.83707	1.47819	0.761254	1.82364	1.04321	0	2.77442	0.474634	0.389329
N-Acetyl-L-aspartic acid	secondary metabolite	0.00200421	0	4.01687	46.7572	15.5615	7.15788	2.33301	11.2064	76.6301	2.62952	13.4437	3.53237	13.3282	3.9789	34.9535	10.7765	12.7627	43.681
Maleamate	secondary metabolite	493.431	432.582	562.84	331.455	237.906	188.846	381.945	284.273	313.913	0	298.92	283.779	597.458	189.855	374.494	163.358	186.398	299.229
Orotic acid	secondary metabolite	0	0	0	1.43156	0.580229	0.170911	0.983931	1.71216	0.764497	1.11338	1.33743	0.82437	0	0.535556	0.180076	0.815391	0.137944	0.761068
3,4-dihydroxybenzoic acid	secondary metabolite	0.000687193	0	0.472235	0.342211	0.357026	0	0.374139	1.33512	0.378888	0.572144	0.931013	0.508077	0.239876	0.216824	0.601932	0	0.315375	0.198503
androsterone	secondary metabolite	0.30331	0.252076	0.364959	0.367295	0	0.300797	0.311408	0.287815	0.318823	0.34547	0.416035	0.320115	0	0.253172	0.247396	0	0.328902	0.485046
Alizarin	secondary metabolite	0.000443089	0.196328	0	0.0938153	0.128175	0.145109	0.298937	0.0987903	0.0913213	0.190895	0.236513	0.237484	0.0442283	0.100227	0.0535644	0.153398	0.226479	0.18728
4-hydroxy-3-methoxybenzoic acid;	secondary metabolite	0.000820273	0	0.672847	0	0	0.413426	0	0.953073	0.210006	0	0	0.378316	0.43268	0	0.640879	0.984227	0	0.40587
Dithioerythritol	secondary metabolite	2.52627	2.48017	2.57322	1.89251	1.8287	1.67812	3.11074	2.11207	3.65977	4.35235	4.08037	3.1555	2.06061	0.936867	1.1572	2.17095	2.2934	1.76268
Aminomalonic acid	secondary metabolite	2.50265	2.96476	2.11256	0.315235	0.54303	0.613191	0.489466	0.667512	0.369756	0.598056	0.548178	0	0	0.547718	0.182845	0.716851	0.268779	0.34874
uric acid	secondary metabolite	0.000268933	0.0723249	0	0	0.106584	0	0.378217	0.154584	0.103276	0.247229	0.120686	0.174808	0.317629	0.126847	0.134268	0.61753	0.0633322	0.246594
(2R)-2-amino-3-phosphonopropanoic acid	secondary metabolite	0.0996614	0.0850547	0.116777	0	0	0.0627303	0.194233	0.238073	0.114809	0.271169	0.227038	0.278705	0.144334	0	0.119947	0.0822476	0.206853	0.10893
2,4-diaminobutyric acid	secondary metabolite	2.55094	1.9358	3.36156	2.46314	2.75465	1.13765	2.95696	2.09501	3.35844	4.09561	2.79616	2.11756	2.04005	0.988354	1.51963	1.38332	0.761838	1.1055
beta-hydroxypyruvate	secondary metabolite	0.011499	0.00128982	0.102515	0.641729	0.346744	0.273555	0.512714	3.26999	0.501175	0.75557	1.86202	0.425775	0.257638	0.291329	0.470136	0.735787	0.399741	0.637541
L-dopa	secondary metabolite	0.870368	0.855008	0.886004	0.85119	1.35512	1.40249	1.32365	1.44745	1.19089	1.35034	1.16877	1.4069	0.945502	1.72333	1.03698	0.174953	0.824307	1.35578
ascorbate	secondary metabolite	1.67655	1.30374	2.15596	1.30094	1.15122	0.559444	1.4324	2.29172	0.76869	1.31803	1.66945	1.15361	0.842287	0.850111	2.21481	0	0.680794	0.50475
N,N-Dimethyl-p-phenylenediamine	secondary metabolite	0.000293009	0.0858544	0	0.0674608	0.0655066	0	0.0630219	0.0780859	0.0767242	0.0954582	0.0701831	0.0723151	0.0628126	0.037481	0.047175	0	0	0.049643
Methoxamedrine	secondary metabolite	2.85512	2.67381	3.04873	2.25724	2.3604	1.59294	2.88678	3.15927	2.83531	3.34661	0	3.02235	2.27998	1.44348	2.18064	2.62806	2.53699	1.9343
guaiacol	secondary metabolite	0.0881644	0.117116	0.0663696	0.104812	0.0636035	0.0413241	0.0650541	0.0580349	0	0.0561435	0.0543107	0	0	0.0446318	0.0516394	0.0627084	0.0500913	0.0406967
Hydantoin, 5-(4-hydroxybutyl)-	secondary metabolite	0	0	0	0	0	0.181269	0.168086	0.158983	0.244904	0.221191	0.187333	0.197038	0	0.163049	0.124266	0.167074	0.175748	0.211561
carbamoyl-aspartic acid	secondary metabolite	0.000353972	0.125296	0	0.41642	0.335508	0.286949	0.405503	0.661715	0.627669	2.14544	0.617691	0.766222	0.371379	0.379815	0.381317	0.607069	0.298462	0.610272
Allo-inositol	secondary metabolite	0	0	0	0	0.398721	0	0.437092	0.815171	1.48469	1.42717	1.0375	0.390891	0	0.248675	0.262282	0.347849	0.216911	0.527161
6-Methylmercaptopurine	secondary metabolite	0.000239251	0	0.0572413	0	0.0202218	0.0271662	0.0702048	0.0734178	0.121602	0.0839021	0.0602988	0.0818307	0	0	0.0314071	0	0.0418737	0.0235964
20alpha-Hydroxycholesterol	secondary metabolite	0.16778	0.160748	0.17512	0.249155	0.0551962	0.128221	0.25309	0.174105	0.0116975	0.0933652	0.243239	0	0	0.0542833	0.0653834	0	0.104151	0.0692005
1,2-Cyclohexanedione	secondary metabolite	0	0	0	0	0	0	0.102177	0.116275	0.0820496	0.143927	0.115014	0.172399	0	0	0	0.0402857	0	0.0549495
pyridoxal phosphate	secondary metabolite	0.133872	0.146017	0.122737	0.137137	0.116103	0.0934136	0.174008	0.190597	0.166756	0.153197	0	0.126774	0	0.0651412	0.0863522	0.158403	0.132643	0.133009
1,4-Dihydroxy-2-naphthoic acid	secondary metabolite	0.846667	0.80754	0.88769	0	0	0.464036	0	0.991534	0.947839	0.88085	0.605347	0	0	0.45701	0.506517	0.445051	0.423876	0.798043
MALONAMIDE	secondary metabolite	6.23181	11.5694	3.35673	0.409153	5.36529	3.32824	4.01787	1.11513	0.722373	0.347043	1.06646	0.487898	1.39658	2.93395	0.753182	0.295828	0.974671	4.24738
Mevalonic acid lactone	primary metabolite	0.789736	1.02511	0.608405	0	0.776597	0.585092	0.271788	1.74137	0.107045	0.303854	0.366133	0.499894	0.56068	3.28604	0.175362	0	0.248077	0.424712
2-hydroxy-3-isopropylbutanedioic acid	secondary metabolite	9.95627	10.224	9.69553	9.66353	10.3244	9.92971	10.3239	9.8586	9.11084	11.9095	12.7257	9.54073	7.46378	4.83662	7.50175	6.42782	3.9782	6.74984
glutamine	secondary metabolite	0.00433732	0	18.8124	66.1028	29.4341	36.2929	27.3173	46.2072	52.0602	40.0137	54.4332	72.776	67.2247	100.356	61.8439	39.4239	19.4543	39.8735
cycloleucine	secondary metabolite	0.193516	0.24828	0.150831	0.258046	0.147679	0.139282	0.0702868	0.151867	0	0	0.125773	0.184534	0.184645	0.154834	0.213982	0.0986761	0	0.297574
Digitoxose	secondary metabolite	0	0	0	0	0.151689	0.137496	0.116403	0.116059	0.125739	0	0	0	0.252111	0.145944	0.341389	0.176202	0.14292	0.13596
3-Phenyllactic acid	secondary metabolite	0	0	0	0.306248	0	0.0610444	0.117688	0.149961	0.184445	0.268799	0.330126	0.116595	0.334607	0.0879311	0.125143	0.30168	0.279876	0
phenylacetaldehyde	secondary metabolite	1.11101	1.04871	1.17701	0	0	0.967796	1.53229	0.840092	0.887515	0	1.32471	0.167463	0.725388	0	0	1.09533	0.79256	0.545473
3-Methylamino-1,2-propanediol	secondary metabolite	0.20974	0.319632	0.13763	0.103032	0.077816	0	0.109692	0.0959957	0.0512417	0.0759815	0.0853399	0.0747754	0.0827458	0.0571447	0.0888586	0.0989575	0.0785673	0.0418482
beta-Glutamic acid	secondary metabolite	0	0	0	0.158586	0.254614	0.244975	0.231896	0.674476	0	0	0.282723	0.70584	1.21249	1.81946	1.95807	1.38776	1.71981	1.70494
N-Acetyl-beta-D-mannosamine	secondary metabolite	0.0608268	0.120568	0.0306873	0.413619	0.1387	0.158748	0.314016	0.205693	0.388801	0.196402	0.167732	0.149886	0.211073	0.174006	0.41226	0.299177	0.260495	0.263108
O-acetylserine	secondary metabolite	0	0	0	0	0.233394	0.22039	0	0.707736	0.164472	0.200271	0.309842	0.359214	0	2.6572	0.188672	0.198394	0.208616	0.305547
N(epsilon)-Trimethyllysine	secondary metabolite	0	0	0	0.143525	0	0.110677	0	0	0.25558	0.10301	0.2087	0.162686	0	0.131441	0.221296	0	0.214315	0.223712
urocanic acid	secondary metabolite	0	0	0	0	0	0.125655	0.233415	0.165057	0.253041	0	0.157527	0.177978	0	0	0	0.132232	0.0867008	0.153753
mucic acid	secondary metabolite	19.6387	24.8786	15.5025	19.3312	32.2933	8.18663	14.8691	13.4638	22.3911	21.7549	16.888	27.7255	22.5488	14.5932	15.097	18.7381	10.7945	11.8539
xanthotoxin	secondary metabolite	0.035692	0.0313185	0.0406762	0	0.0944002	0.1894	0.0973553	0.0635125	0	0.0531628	0	0.173304	0	0.285425	0.178709	0	0	0.152233
beta-Hydroxymyristic acid	secondary metabolite	0.00014623	0	0.0213831	0	0.0223569	0.0234752	0.06463	0.0436127	0	0.0376513	0.0216094	0	0.0115164	0	0	0.0235542	0.0163784	0
epsilon-Caprolactam	secondary metabolite	0.775305	0.772681	0.777937	1.12692	0.451861	0	1.52566	0.889931	1.4856	1.03909	1.7288	1.64096	0.242773	1.83229	1.85354	0.252708	1.96148	1.65881
4-Hydroxycyclohexanecarboxylic acid	secondary metabolite	0	0	0	0	0	0	0.0656387	0.122868	0.110968	0.0395682	0.113783	0.121494	0.0400872	0.0258516	0	0	0	0.0732511
1,3-diaminopropane	secondary metabolite	2.12214	1.44119	3.12482	0.546231	0.554068	0.662672	0.534629	1.15963	0.974447	0.799008	0.531139	0.757175	0.904342	0.728176	1.04423	1.00112	0.466173	0.992784
D-erythro-sphingosine	secondary metabolite	0.00184782	3.41444	0	4.61381	4.10659	7.6662	9.24951	2.96611	2.73148	2.48044	1.17314	4.29932	5.69273	3.93517	3.14925	7.20087	3.45087	5.66638
asparagine	secondary metabolite	5.22729	4.02805	6.78357	74.1927	28.6614	32.0965	15.1925	13.5472	106.997	16.1332	57.5917	48.2959	12.4197	27.7396	91.0284	12.479	90.8809	93.3266
2,2-Dimethylsuccinic Acid	secondary metabolite	0.000266939	0.0712567	0	0	0.0814019	0.061989	0.0580666	0.0741841	0.0822944	0.0804282	0.105951	0.0953224	0	0.057347	0	0	0	0.0434901
N-alpha-Acetyl-L-ornithine	secondary metabolite	0.00217096	4.71307	0	0.101649	0.0411717	0.0391088	0.0521228	4.36896	0	3.49468	3.3963	0	3.16148	1.90022	0	0.0323134	3.22855	2.29668
hydrocortisone	secondary metabolite	0.000346397	0	0.119991	0	0.048792	0.0171965	0	0.195415	0.0541609	0.163254	0.0937749	0.215175	0.0215126	0.05424	0.0729195	0	0	0.0448945
2-hydroxy-2-phenylacetic acid	secondary metabolite	0	0	0	0.734888	0.4183	0.740783	0.670229	0	0	0.390737	0.161201	0	0.657557	0	0.537881	0.756992	0	0.515591
2-aminoethanethiol	secondary metabolite	0.361758	0.375505	0.348515	0.332921	0.317253	0.238287	0.288294	0.302687	0.20784	0.412426	0.369203	0.314783	0.282646	0.170954	0.214132	0.276034	0.252857	0.169083
Benzoylformic acid	secondary metabolite	0.000653747	0.427385	0	0.608587	0	0	0	0.92381	0.295409	1.30266	0	0.529494	0	0.125343	0	0	0	0.143362
2'-Hydroxyacetophenone	secondary metabolite	1.05632	0.95316	1.17063	1.37235	0.80182	0.540851	1.05896	1.74486	0.70815	0	1.084	0	1.39998	0.513053	1.08857	1.04822	0.714588	0
nicotinamide	secondary metabolite	0.000558332	0.311734	0	0	0.0410815	0.0402334	0.0897859	0.150804	0	0.0804257	0	0.217656	0.030832	0	0.100935	0.0471267	0.0588231	0.0801327
dl-p-Hydroxyphenyllactic acid	secondary metabolite	0	0	0	0	1.35471	2.44604	3.50453	2.0537	0	0	0	1.60321	0	4.44685	1.12457	1.71948	1.46845	0
canavanine	secondary metabolite	0	0	0	28.88	6.58172	3.54184	0	0	34.6377	0	10.4757	6.8031	0	1.4413	9.44874	0	2.96659	11.6511
2-aminophenol	secondary metabolite	0.523266	0.688959	0.397422	0.325625	0	0.677187	0.794823	0.711998	0.488353	0.415283	0.929335	0.716801	0.448591	0.379269	0.310625	0.969976	0.381545	0.285664
5-Hydroxyindole-3-acetic acid	secondary metabolite	64.9781	75.1497	56.1833	50.7185	53.134	28.6813	32.3757	21.582	34.625	58.968	47.6926	35.1809	14.2585	19.1781	46.9005	35.7246	7.5223	39.1105
creatine	secondary metabolite	0.289542	0.2799	0.299516	0	0	0.26569	0.348844	0.298635	0.212714	0	0	0.253932	0	0.181413	0.195554	0.289546	0	0.202884
hydrocinnamic acid	secondary metabolite	0	0	0	0.171388	0.118464	0	0.195941	0	0	0.280294	0.264397	0.159134	0	0.0736808	0.0924807	0.235757	0.222207	0.0896767
hexadecane	secondary metabolite	0	0	0	0	0	0.0613259	0	0.09721	0.0617481	0.130259	0	0.0809723	0	0	0	0.0707057	0.057133	0
phytosphingosine	secondary metabolite	0	0	0	0.584505	0	0.320642	0	0	0.67679	0	0	0	0	0.658111	0	1.10135	0.46311	0.788317
Nicotinoylglycine	secondary metabolite	0.221768	0.220874	0.222665	0.206829	0.17767	0.142701	0.179658	0.239567	0.206632	0.26282	0.241615	0.223635	0.182268	0.118767	0.20282	0.175756	0.210261	0.161184
trans-4-hydroxy-L-proline	secondary metabolite	0.377319	0.330017	0.431399	0.753784	0.43568	0.243089	0.3979	0.546254	1.46241	1.06914	0.621829	1.28615	0.466444	0.362179	0.702925	0.395531	0.51346	0.944606
cis-1,2-Dihydronaphthalene-1,2-diol	secondary metabolite	0.546829	0.419476	0.712847	0.352682	0.187144	0.303388	0.153171	0.965369	0.710665	0.573667	0.602911	0.857347	0.356205	0.24719	0.5343	0	0.667031	0.537798
N-Acetyl-L-phenylalanine	secondary metabolite	0.000395399	0.15634	0	0.138928	0.129834	0.097446	0.154829	0.178828	0.106662	0.222649	0.233361	0.206932	0.118999	0.0683158	0.0910527	0.167005	0.113021	0.0891795
Tartronic acid	secondary metabolite	0	0	0	0	0	0	0	0	0	4.16273	2.39521	2.09198	1.49904	0	1.14614	1.40667	1.19542	0.971803
5-Dihydrocortisol	secondary metabolite	0	0	0	0.125743	0	0.0835998	0	0.212387	0.117187	0	0.125469	0	0.0797037	0	0	0.126514	0	0
malonic acid	secondary metabolite	8.73436	7.5094	10.1591	6.40095	6.61112	4.38279	11.3698	11.6833	11.1292	15.4989	13.9634	14.1974	6.56016	5.02263	10.4201	9.51463	12.6479	8.31475
2,3-Dimethylsuccinic acid	secondary metabolite	0.00079435	0	0.630992	0	1.18872	5.10569	3.83937	4.52843	0	1.99478	2.25953	5.88429	0	1.912	0	0	0	0
D-alanyl-D-alanine	secondary metabolite	7.39705	8.76034	6.24591	7.03605	6.84659	5.39921	7.37903	5.63649	3.4783	7.09421	7.94786	6.74237	5.34377	3.86823	3.79822	7.2437	6.7429	4.67897
2,6-Diaminopimelic acid	secondary metabolite	1.14709	2.69879	0.487555	0	0.534779	0.302281	0.719308	0.645608	0.390018	0.546102	0	0.532391	0.489895	0.54642	0	0	0.232191	0.247801
adrenaline	secondary metabolite	1.33269	1.38631	1.28114	1.94263	0	0.513986	2.39842	0	0	0.869509	2.55202	0	0	0	0	0	0	0
3,5-Dihydroxyphenylglycine	secondary metabolite	0	0	0	0	0	0	0	0.269876	0.0821643	0.314666	0.194657	0.236161	0	0.0437042	0.120916	0	0	0
3-Methyloxindole	secondary metabolite	0.000283723	0	0.0804985	0	0	0	0.0476297	0.159563	0	0.120318	0	0.0511138	0.0916256	0	0.0580872	0.146458	0	0
3-Hexenedioic acid	secondary metabolite	0	0	0	0.077313	0.318986	0	0.215952	0.101611	0.193024	0.184243	0.148945	0	0.0956018	0.112203	0.318246	0	0	0.176516
acetanilide	secondary metabolite	0.625086	0.659642	0.59234	0.548132	0.583246	0.453144	0.614876	0.723182	0.355917	0.908202	0.703657	0.565443	0.529576	0.280666	0.280927	0.688612	0.517181	0.325521
1,2,4-Benzenetriol	secondary metabolite	0.000518431	0.268771	0	0.553638	0	0	0	0	0.451469	0.63344	0.591079	0.703461	0	0	0	0.370797	0	0.245162
4-hydroxyphenylpyruvate	secondary metabolite	0	0	0	0.014419	0	0	0.0357084	0.018944	0	0	0.0466304	0.0231942	0.0144216	0.0128063	0	0	0.0387916	0.0137971
3-phenylcatechol	secondary metabolite	0	0	0	0	0	0	0.0152425	0	0	0.00562879	0.0118628	0.0542894	0.0994507	0	0	0	0.0463065	0.124809
maleic acid	secondary metabolite	0.000408876	0	0.167179	0	0.226219	0	0	0	0.560897	0	0.113656	0.228488	0.274133	0	0	0.899994	0	0.178421
N-Acetyltryptophan	secondary metabolite	0	0	0	1.87265	1.06429	4.58853	0	0.108118	0	0.0862431	1.03064	2.1638	0	0.645486	1.00795	0	1.44862	0.578551
N-Oleoyldopamine	secondary metabolite	0	0	0	0	0	0	0	0.195255	0.398836	0	0	0.102582	0.243304	0	0	0.116854	0	0
(-)-Dihydrocarveol	secondary metabolite	0	0	0	0	0	0	0	0	0.268966	0	0.090647	0.263085	0	0	0.194976	0	0	0.166458
cis-sinapinic acid	secondary metabolite	0	0	0	0	0	0	0	0	0	0.0980556	0	0.0423579	0	0	0.0630973	0.253017	0	0
N-cyclohexylformamide	secondary metabolite	0	0	0	0.0278085	0.0342278	0	0.0934474	0.1216	0.142508	0.126011	0.121958	0.095128	0	0.0577155	0.0709327	0.0342465	0	0.0732511
4-Hydroxybenzyl cyanide	secondary metabolite	0	0	0	0	0.883608	0.713556	0.577459	0	0	0	0	0	0	0.39736	0.520475	0	0.69091	0
N-Methyl-L-glutamic acid	secondary metabolite	0	0	0	0	0.24534	0.0940419	0.0990727	0.14809	0.33571	0.274452	0.122328	0.304695	0.196429	0.313707	0.2031	0.135446	0.22306	0.231338
Dehydroascorbic Acid	secondary metabolite	0.444003	0.226227	0.871419	0.924046	0.698886	0.433194	1.07428	0.317114	0	0.4091	0.147118	0.138054	0.673357	0.50938	0.817231	1.5421	0.543029	0.838838
Benzylamine	secondary metabolite	0	0	0	0	0	0	0.476575	0.467097	0	0.193286	0.297912	0.145695	0	0	0	0	0	0
3,4-Dihydroxymandelic acid	secondary metabolite	0	0	0	0	0	0	0	0	0.0212458	0.0499566	0.0797954	0.0299288	0	0	0	0	0	0
1-Hydroxy-2-naphthoic acid	secondary metabolite	0	0	0	0.398956	0	0	0	0	0.294345	0	0.197849	0.169105	0	0.121293	0.0564882	0	0	0
4-aminophenol	secondary metabolite	0.000484534	0	0.234774	0	0	0.143368	0	0	0	0	0	0	0	0.292933	0.822732	0	0	0.32135
N-ethylmaleamic acid	secondary metabolite	0	0	0	0	0	0	0	0.165691	0.1988	0	0	0.145935	0.17536	0	0.111378	0.260154	0	0
4-nitrophenol	secondary metabolite	0.00062114	0	0.385815	0	0	0	0	0	0.316247	0	0	0	0	0	0	0	0	0.133544
Allylmalonic acid	secondary metabolite	0	0	0	0	0	0	0	0	0.325022	0	0	0	0	0.582078	0.801136	0.628163	0.67262	0.603063
3,7,12-Trihydroxycoprostane	secondary metabolite	0.223979	0.273919	0.183145	0	0	0	0	0	0	0	0	0	0.225322	0.255577	0.195725	0.223253	0	0.158347
Thioctamide	secondary metabolite	0	0	0	0	0	0	0	0.48806	0.469294	0.378344	0	0.414185	0	0	0	0	0	0
2'-Deoxycytidine 5'-triphosphate degr prod	secondary metabolite	0	0	0	0	0.135098	0.424402	0.0798014	0	0.720406	0	0	0.0563749	1.13876	0.513405	0	1.97033	0	0.055236
Atropine	secondary metabolite	0	0	0	0	0	0	0	0	0	0	0	0.128986	0	0	0	0	0	0
5-Hydroxyindole-2-carboxylic acid	secondary metabolite	0.0927352	0.0918315	0.0936478	0.161463	0.114221	0.0696128	0.277045	0.147306	0.127339	0.195622	0.151585	0.133541	0.074335	0.0451915	0	0	0	0.0443109
sarcosine	secondary metabolite	0	0	0	0.132566	0.0860022	0.0842999	0	0	0.244404	0.169762	0.117235	0.111264	0.105568	0	0.12325	0	0	0.109744
Carbobenzyloxy-L-leucine degr5	secondary metabolite	0	0	0	0	0	0	0	0	0.287118	0.383269	0	0	0	0	0	0.450329	0	0.185437
Phenylacetic acid	secondary metabolite	0	0	0	0	0	0	0.0422446	0.0375789	0	0.0528628	0	0	0	0	0	0	0	0
hypoxanthine	secondary metabolite	0	0	0	0	0	0	0	0.159506	0	0	0	0.270295	0	0	0	0	0.22123	0
N-(2-hydroxyethyl)-iminodiacetic acid	secondary metabolite	0	0	0	0	0	0.14769	0.185845	0.28111	0	0.564082	0	0.389188	0.234084	0.425798	0	0.227221	0.137969	0.429773
Phytol	secondary metabolite	0	0	0	0	0	0	0.165844	0.18076	0.133727	0.42534	0.303238	0.310012	0	0	0	0.0970976	0.0974009	0.0545937
DL-dihydrosphingosine	secondary metabolite	0	0	0	0.879144	0.977046	0.418079	0	0.451791	0.608948	0	0	0	1.18537	0	0	0	0	0
phloroglucinol	secondary metabolite	0	0	0	0	0.212242	0	0.290442	0.387642	0	0.330798	0.269438	0.645819	0	0	0.225624	0	0	0
L-4-Hydroxyphenylglycine	secondary metabolite	0	0	0	0	0	0	0.110495	0.127062	0.0427688	0.158801	0.147124	0.119332	0	0.0170299	0	0	0.0356293	0
Vanillylmandelic acid	secondary metabolite	0.302676	0.237041	0.386485	0.228618	0.16571	0.0677186	0.234337	0.144543	0	0	0	0	0	0	0.172854	0.337679	0.394114	0.146535
5,6-dihydrouracil	secondary metabolite	0.201366	0.21007	0.193023	0.337056	0.334134	0.235334	0	0.300692	0.143993	0.252309	0.346237	0.199013	0.236756	0.236466	0.283152	0.269708	0.182612	0.245739
N-(3-aminopropyl)-morpholine	secondary metabolite	0.000555119	0	0.308157	0	0	0	0	0.421503	0.427743	0	0	0	0.163442	0	0.14207	0	0	0
butyraldehyde	secondary metabolite	0.000323467	0.104631	0	0	0	0	0	0.126819	0.459325	0	0	0.37282	0	0.146304	0	0	0	0.129026
Glutaconic acid	secondary metabolite	0.000278976	0.0778274	0	0	0.213838	0.319579	0.0407619	0	0	0.429914	0.333328	0	0.107571	0	0	0	0	0
Allantoic acid	secondary metabolite	0	0	0	1.32348	2.44908	2.36007	0.39663	0.621368	0	0	0.511385	0	0	0.796718	0	0	0.512683	1.00523
2-amino-2-methylpropane-1,3-diol	secondary metabolite	0	0	0	0	0	0	0	0	0	0	0	0.728604	0	0.1207	0	0	0	0
quinic acid	secondary metabolite	0	0	0	0.340811	0	0	0.312136	0	0.153342	0.200947	0.175098	0	0	0	0	0	0	0
threo-beta-hydroxyaspartate	secondary metabolite	2.13518	2.32707	1.9591	1.71929	0.786763	1.33834	2.32844	1.62758	3.37891	1.99751	2.29056	2.64423	2.17963	0.912987	1.3609	2.15686	1.05794	1.52917
N-Carbamylglutamate	secondary metabolite	0	0	0	0	0	0	0	0.0676802	0	0.0939511	0	0	0.033439	0	0.00917708	0.0580788	0.00738189	0.0501158
conduritol bepoxide	secondary metabolite	1.31912	1.5686	1.10933	0	0.966118	0	0.638396	0	0	0	0	0	0	0	0	0	0.830611	0.975468
