# Supplementary material for: Metabolomics based on GC-MS revealed hub metabolites of pecan seeds germinating at different temperatures
Source: BMC Plant Biol. 2023 Apr 10;23:192. doi: 10.1186/s12870-023-04209-8 (PMC10084692; doi:10.1186/s12870-023-04209-8)
Supplement: Supplementary file 4 — Table S4 Metabolites at 30°C [file 12870_2023_4209_MOESM4_ESM.xlsx]

## Sheet: Sheet1
Table S4 Metabolites at 30℃
Metabolites	Classification	0d	0d	0d	10d	10d	10d	30℃2d	30℃2d	30℃2d	30℃4d	30℃4d	30℃4d	30℃6d	30℃6d	30℃6d	30℃12d	30℃12d	30℃12d
Mono(2-ethylhexyl)phthalate	primary metabolite	1.87022	1.68717	2.07312	1.45019	1.93262	1.15668	2.18937	2.42285	1.78098	1.39084	1.391	1.43696	1.69416	1.52108	1.15103	1.95087	1.28899	1.42727
Pyruvic acid	primary metabolite	0.128684	0.135675	0.122052	4.30385	1.27392	2.97633	0.533495	1.11382	1.2228	454.601	393.528	464.29	8.57646	3.79278	4.21496	9.28202	5.4287	6.43228
alanine	primary metabolite	393.982	822.121	188.807	146.085	336.816	542.265	309.371	445.304	416.82	0.403216	0.401652	0.283603	495.574	565.415	500.926	393.353	353.423	315.752
3-hydroxybutyric acid	primary metabolite	0.590998	0.822061	0.424882	0.189243	0.246291	0.310511	0.285964	0.583777	0.237254	1.83643	2.235	1.44774	0.0919416	0.067435	2.80662	0.239107	0.167764	0.222158
6-hydroxy caproic acid trimer	primary metabolite	2.56643	1.86218	3.53702	2.95619	2.4086	1.50498	1.69745	1.59361	2.15836	30.6825	13.0238	29.9251	3.36316	1.36063	1.42565	1.82279	2.54318	1.89229
kyotorphin	primary metabolite	31.5715	25.3047	39.3902	18.8907	18.8422	15.7667	19.635	25.9087	22.2023	2.82047	2.67681	2.2864	17.8058	20.3843	13.8863	21.0387	14.5656	15.246
uracil	primary metabolite	1.92856	2.01007	1.85035	7.25993	3.04702	3.71634	3.41177	3.03481	2.80958	1.37566	1.19731	1.24166	2.02227	2.51809	8.95371	2.46912	2.8087	3.11709
Pelargonic acid	primary metabolite	2.395	2.98842	1.91941	3.89177	2.17596	1.50254	0.610909	0.936202	1.36851	0.623798	0.464326	0.398992	0.992435	0.647772	1.68116	0.859638	1.40164	1.06061
2-methylfumarate	primary metabolite	0.305731	0.252715	0.369868	0.23772	0.530362	0.254134	0.676731	0.645309	0.690663	1.1024	0.865416	0.960574	0.382057	0.304607	0.350139	0.249539	0.311428	0.245163
Dodecanol	primary metabolite	0.424874	0.425411	0.424339	1.19552	0.468425	0.313378	1.52816	1.31826	0.805671	0.604098	0.585539	0.700265	0.426594	0.307122	0.40771	0.735471	0.527863	0.489243
D-Arabitol	primary metabolite	38.5144	52.4548	28.2788	0.849467	1.20205	2.6139	0.483793	1.43082	0.575808	6.65864	4.20107	2.90372	0.292985	0.206739	1.57657	0.273606	1.05918	0.842099
D-Altrose	primary metabolite	3.51517	3.3449	3.6941	3.27029	6.73625	1.86865	3.1993	2.3911	2.61018	11.1715	6.27636	7.04028	3.66127	3.70689	2.43626	5.33277	4.71311	4.9669
adenine	primary metabolite	19.6599	15.1206	25.5619	14.3054	11.3046	10.0444	13.5888	7.98427	6.58051	1.31255	1.18355	1.42733	6.00213	9.31547	4.67836	17.408	28.0892	22.5059
cytidine-monophosphate	primary metabolite	1.11039	1.15024	1.07191	0.752647	0.825531	0.581695	0.886957	1.58007	1.16201	77.9509	162.76	225.396	0.993595	0.628984	0.521923	0.776014	0.869949	0.738262
tryptophan	primary metabolite	172.918	257.312	116.204	132.363	77.3498	224.27	190.956	124.474	177.689	2.53351	2.38802	3.46946	304.696	160.643	116.282	160.511	135.315	123.33
oleic acid	primary metabolite	2.25472	2.1396	2.37603	2.45016	1.87658	1.7075	3.37135	3.91726	3.55531	6.12616	4.54148	3.25266	2.13758	1.81508	1.51519	2.80723	1.63986	1.68485
Glucosaminic acid	primary metabolite	5.31733	4.37978	6.45557	4.41483	8.77883	2.90353	3.61933	2.47436	2.27114	197.787	322.469	382.272	3.59853	2.24455	4.8869	4.50797	3.37587	4.84239
glutamic acid	primary metabolite	421.236	312.985	566.926	73.3722	146.149	259.611	346.202	304.069	250.73	114.9	104.991	84.6552	175.68	134.249	242.447	112.812	61.0218	100.883
fumaric acid	primary metabolite	19.5816	19.0788	20.0976	152.64	174.361	79.7868	94.6107	116.221	98.5666	55.0014	55.0771	42.146	157.02	139.542	33.6628	153.482	139.423	129.785
L-Malic acid	primary metabolite	38.1088	23.9923	60.531	50.0233	84.7784	30.1309	46.6796	36.9277	43.4398	29.1665	29.0682	20.3173	54.7612	47.6459	15.696	82.7993	58.3633	64.889
Methyl Phosphate	primary metabolite	16.7584	15.0998	18.5992	27.5116	22.1325	18.4337	23.8633	23.7468	20.474	519.215	618.338	575.075	21.2452	32.7013	12.4523	41.0339	36.85	32.3825
Cellobiotol	primary metabolite	1145.91	1026.16	1279.64	590.685	669.923	501.151	496.12	678.255	332.882	20.2639	19.8542	12.2819	543.821	443.222	402.579	573.543	559.781	519.5
D-Glyceric acid	primary metabolite	5.66738	7.46945	4.30008	14.8402	22.5404	14.8317	13.6644	21.1333	13.2948	144.304	124.045	131.475	16.0154	20.5413	10.244	16.1879	16.4861	14.9808
myo-inositol	primary metabolite	165.782	184.963	148.59	65.3428	129.395	126.837	155.297	148.499	98.9805	7.88004	12.3435	30.6707	150.292	155.072	153.741	176.268	180.34	159.482
lactic acid	primary metabolite	11.8632	12.1751	11.5593	12.4733	28.9594	26.7771	15.3044	58.6618	11.2903	369.56	444.459	298.486	54.7095	7.66699	347.312	6.76014	8.28317	11.0332
Tagatose	primary metabolite	103.262	97.6165	109.235	413.686	1052.03	703.155	541.177	736.234	250.522	0.780345	0.79137	0.645696	281.682	139.483	563.304	352.984	450.935	538.672
2-ketobutyric acid	primary metabolite	0.87077	0.911512	0.831849	0.918535	0.806058	0.638707	0.863344	0.884614	0.710385	68.4528	51.0315	63.304	0.854123	0.521144	0.492363	0.830049	0.617793	0.666375
methionine	primary metabolite	7.29538	3.39615	15.6714	29.5832	31.5291	50.6812	51.1135	54.1451	49.8975	62.5106	50.8614	142.859	70.1363	73.9248	65.0957	47.8606	54.0123	43.6624
histidine	primary metabolite	6.97519	8.64695	5.62664	27.3726	23.2516	110.724	33.7703	41.3942	82.8016	711.019	682.444	311.972	82.1072	198.015	124.682	135.245	82.1933	101.767
citric acid	primary metabolite	854.988	745.749	980.228	479.652	488.205	380.718	466.463	207.633	356.429	5.48962	4.78285	3.34623	390.031	252.843	80.9546	467.608	477.635	490.448
Sophorose	primary metabolite	1.17791	1.15172	1.2047	4.27205	9.9308	5.87991	5.52061	7.16013	2.74313	19.8033	16.8364	12.7721	2.91856	1.82569	1.75009	5.58742	8.45049	11.4187
succinic acid	primary metabolite	14.8489	11.7493	18.7664	8.74945	13.2141	11.5815	12.4871	15.9505	8.70437	1.87366	3.57639	5.14331	9.14174	8.82125	9.54099	7.73467	6.03859	8.66842
cystine	primary metabolite	0.727319	1.17319	0.4509	1.95808	1.58715	3.83699	0.72825	0.650026	1.61037	375.299	432.027	395.811	3.8398	2.06068	3.25979	2.01416	2.77347	2.27384
proline	primary metabolite	145.537	157.66	134.345	547.739	357.546	517.551	380.777	445.253	220.462	76.1907	47.9124	93.6855	294.21	491.094	307.244	462.431	318.939	316.864
lysine	primary metabolite	10.1774	8.72636	11.8697	16.674	22.2187	51.8924	52.6622	44.3909	68.6945	82.4148	65.2475	72.1676	42.7225	57.5723	56.5167	29.8509	38.1918	36.3176
glycerol	primary metabolite	86.365	89.7894	83.0713	84.0724	123.326	95.0623	96.4552	101.846	77.0566	1.96248	1.81928	3.0404	132.002	79.0467	57.4055	101.396	109.012	94.8666
2-hydroxybutanoic acid	primary metabolite	1.64407	1.62755	1.66074	4.34215	2.49347	2.49031	2.74661	3.34943	3.14432	122.978	87.459	139.096	7.6686	2.67895	3.71238	0.360254	0.366341	0.882973
phenylalanine	primary metabolite	29.3079	33.2993	25.7949	53.901	76.588	94.7669	104.818	94.8312	86.5374	145.96	129.301	245.142	124.695	113.777	91.8595	85.4344	50.3366	57.028
Isoleucine	primary metabolite	35.2164	52.3143	23.7066	94.2468	115.11	222.487	223.217	183.54	179.975	384.88	298.964	137.886	122.744	117.631	228.598	40.0671	119.29	78.5188
ornithine	primary metabolite	47.8057	32.8298	69.6131	570.174	314.009	350.479	90.0862	152.492	861.334	174.388	167.929	299.608	320.327	830.901	388.877	1018.34	709.099	868.692
leucine	primary metabolite	32.0307	45.7946	22.4036	197.917	210.423	382.821	305.114	260.193	198.889	0.752956	0.731153	0.932211	177.289	0	0	81.0959	167.893	124.947
galactose	primary metabolite	0.984969	1.01342	0.957322	1.0896	0.722908	0.744334	0.601073	0.552054	1.02603	11.5985	12.9758	14.4298	0	0.282591	0.944087	1.24709	0.774183	0.91309
Saccharic acid	primary metabolite	8.76183	11.4258	6.71896	15.3188	22.7924	10.2938	12.3823	11.8642	10.168	88.334	95.1513	26.3021	15.9134	13.7315	7.21457	8.89473	9.3154	10.8594
maltose	primary metabolite	3.71674	2.38115	5.80147	67.3858	125.431	231.072	36.1047	92.1303	29.8074	411.985	382.154	429.724	36.6357	17.5852	36.5245	25.2387	52.9915	53.0577
serine	primary metabolite	16.9323	21.1321	13.5672	212.997	214.8	301.212	422.703	362.755	366.428	11.6817	9.87848	10.6255	435.002	489.195	267.634	370.551	309.965	294.702
threonine	primary metabolite	1.73592	1.97262	1.52763	4.75527	4.64009	7.54192	8.08843	7.86706	9.45594	3.5643	7.55838	7.73421	8.72344	11.5107	9.03943	7.51803	8.73519	7.11333
maltotriose	primary metabolite	8.96599	10.0939	7.96413	1.60987	5.41865	2.64221	9.97043	0	2.88396	903.389	796.262	789.872	6.94877	7.76438	2.82839	1.99363	13.2709	0.102205
aspartic acid	primary metabolite	831.264	939.355	735.611	1601.59	559.912	773.612	1078.46	820.843	1092	9.66023	6.42837	4.47728	1173.56	1183.9	930.876	616.849	877.677	660.095
ribose	primary metabolite	3.46242	3.4311	3.49403	15.412	2.91175	9.51597	10.6874	8.68041	6.01254	0.416633	0.454416	0.403938	6.61897	6.42958	6.24289	13.1852	18.079	18.3281
Cytosin	primary metabolite	0.584438	0.571874	0.597277	0.548026	0.404255	0.363304	0.40369	0.287685	0.343648	0.904117	0.723338	0.598284	0.232533	0.390048	0	0.412877	0.356121	0.0151614
guanosine	primary metabolite	0.000537937	0	0.289376	1.46209	1.05285	0.88992	0.479363	0.802599	0.590185	17.6161	17.3031	26.5427	0.68741	1.00198	0.338513	1.20952	1.30426	0.0421936
6-phosphogluconic acid	primary metabolite	31.014	26.5315	36.2538	18.5902	18.2506	16.4645	18.1361	18.9331	15.4027	2.08518	1.57087	2.25449	18.2999	20.0712	26.945	13.2216	22.2558	15.6922
stearic acid	primary metabolite	3.41243	3.41504	3.40983	2.50553	1.75148	1.28069	1.85468	2.41971	2.12077	22.9219	58.8112	57.7325	1.36487	1.15463	1.00853	2.41875	0.973185	1.4576
beta-Mannosylglycerate	primary metabolite	5.79339	6.65186	5.04572	30.4983	58.7546	26.7113	49.2426	91.0595	136.948	184.083	146.795	258.383	129.155	27.7494	73.2828	32.916	23.1558	42.2422
valine	primary metabolite	25.9494	35.8919	18.7611	93.8064	100.678	219.81	242.351	159.973	179.815	68.3764	81.7386	65.6425	162.31	229.932	223.163	119.252	145.299	117.624
Glucose-1-phosphate	primary metabolite	38.8893	89.0879	16.9763	55.9933	72.3426	62.6398	63.9672	77.0261	78.3771	17.232	34.7627	21.8222	64.0427	34.4379	46.9719	44.5168	45.5186	45.0022
gluconic acid	primary metabolite	42.8355	34.9887	52.442	14.3818	22.1287	45.1845	21.8953	61.9082	16.2214	0.0983686	0.286905	0.198188	13.0324	13.3841	83.273	11.008	12.9777	15.7416
Lyxonic acid, 1,4-lactone	primary metabolite	0.227806	0.0961685	0.539631	0	0	2.20493	0.318013	1.4288	0.197018	0.386586	0.323246	0.390402	0.00958903	0.00475133	0.106473	0.00106909	0.0160679	0.0175574
xylitol	primary metabolite	0.251095	0.281999	0.223578	0.357378	0.388676	0.303056	0.164407	0.201283	0	0.0909494	0.0810316	0.0808707	0.255062	0.179272	0.263188	0.117972	0.121274	0.212824
Ribonic acid, gamma-lactone	primary metabolite	0.0649704	0.0780347	0.0540933	0.0755443	0.117466	0	0.0714456	0.103304	0	0.374117	0.558985	1.39321	0.114013	0.0518976	0.0880584	0.0707911	0.110637	0.0727542
glutathione - H2O	primary metabolite	0	0	0	1.4641	0.723257	1.28177	0.770114	0.521777	0.436237	120.589	131.275	207.899	0.472513	0.312509	0.388546	0.210258	0.722204	0.384185
glycine	primary metabolite	239.39	247.875	231.196	66.8491	98.2774	133.492	108.377	173.816	119.245	4.73172	2.83622	1.91252	56.1419	108.554	238.137	86.452	94.7042	81.5473
Digalacturonic acid	primary metabolite	3.85134	2.87394	5.16114	3.72877	4.91399	2.90091	2.14726	2.20799	1.98958	0.142345	0.134512	0.123097	3.05508	2.25104	1.70608	2.92654	3.32846	2.96893
alpha-D-glucosamine 1-phosphate	primary metabolite	0.000308793	0	0.0953532	0.118304	0.128523	0	0.124685	0.167587	0.169973	1.31043	1.47132	1.00933	0.250939	0.152253	0	0.119118	0.115174	0.12569
glucuronic acid	primary metabolite	0	0	0	0	0.403533	2.07024	1.6392	1.20178	0.921124	1.4254	1.15942	1.67311	0.83695	0.984252	0	1.06807	1.21533	1.55049
palmitic acid	primary metabolite	1.93427	1.93917	1.92938	1.881	1.29901	1.07316	1.44008	1.83018	1.71136	4.6618	4.07992	5.04334	1.13974	1.08793	0.838759	1.62467	0.806267	1.02701
6-deoxy-D-glucose	primary metabolite	0	0	0	4.43607	5.60897	10.8876	8.02697	6.65983	3.21033	1.6214	1.39898	1.18174	3.79572	3.05308	5.10803	2.33598	3.78862	3.8309
Isopropyl-beta-D-thiogalactopyranoside	primary metabolite	0.127163	0.0389265	0.415411	2.30097	10.1208	6.60235	2.07899	2.66676	1.02936	0.19213	0.588119	4.28001	2.67269	1.51839	0.841157	2.57344	3.97377	4.85032
1-Kestose	primary metabolite	0.11265	0.0710131	0.178701	1.94307	0.228396	0.281042	0.238794	0.118572	2.2987	0.469132	0.396253	0.377542	0.302196	10.1933	4.26108	2.45707	14.929	7.61018
ribose-5-phosphate	primary metabolite	1.03666	1.02865	1.04472	1.06151	0.581902	0.409116	1.92834	1.31119	0.889664	0.33124	0.430173	0.628007	0.301382	0.381608	0.412314	0.383341	0.298715	0.301795
2-Hydroxyvaleric acid	primary metabolite	3.73608e-05	0	0.00139583	0.376817	0	0	0.638743	0.730713	0.486428	3.88874	3.64998	2.52496	0.519507	0	1.19566	0.291736	0.196151	0.304313
Methyl-beta-D-galactopyranoside	primary metabolite	0	0	0	2.28862	4.27888	2.94869	4.08819	4.50499	3.92705	0.56513	0.465764	1.95208	4.62264	2.86455	2.20365	4.17096	4.27917	3.93664
3-phosphoglycerate	primary metabolite	0.712539	0.670758	0.756922	1.07347	0.467117	0.507942	1.05384	0.936841	2.1671	14.058	19.2422	44.9449	1.16697	5.73859	1.09988	1.62572	4.82257	2.18715
D-(glycerol 1-phosphate)	primary metabolite	134.013	155.955	115.159	19.6612	44.701	56.7082	57.7029	49.1662	51.4773	0.988496	0.9757	1.23525	29.618	17.1332	40.9698	7.1216	18.2046	12.4318
linoleic acid	primary metabolite	0.893776	0.852867	0.936647	0.742929	0.691616	0.647258	1.05796	1.56821	1.5617	0	19.4232	11.5591	0.72587	0.696919	0.551395	0.894384	0.498689	0.575359
Gentiobiose	primary metabolite	7.60285	6.37636	9.06525	13.1299	52.3344	10.533	22.3818	0	5.03234	5.59793	7.21651	11.6315	0	9.12093	2.90842	20.0251	34.6938	35.8643
Threonic acid	primary metabolite	12.496	13.1153	11.9059	3.552	8.51586	11.7405	4.34241	18.3715	6.37935	90.7447	85.3181	62.9791	5.73288	5.59708	26.2693	5.75281	4.08036	6.64393
D-Talose	primary metabolite	32.832	34.0141	31.6909	109.424	229.374	150.956	118.771	158.417	66.5793	0.119856	0.135141	0.285289	65.0963	31.9124	20.9582	117.992	143.788	150.312
Tryptophol	primary metabolite	0.00105675	1.11673	0	0.0537241	0.0643815	0.13111	0.682346	0.358091	0.553457	3.2906	4.16216	3.14533	0	0.148523	0.160717	0.214326	0	0.000456651
Sucrose-6-Phosphate	primary metabolite	22.8559	22.7801	22.9319	1.57849	0	1.49292	1.72848	2.2478	1.67949	1.08808	0.980499	0.870198	0	3.51213	0	3.18979	3.61824	3.16258
Cysteinylglycine	primary metabolite	1.27827	1.17266	1.39338	1.01753	1.06797	0.723858	0.911793	0.959653	0.735081	0.407077	0.50378	0.401463	0.890802	0.5844	0	0.831604	0.836222	0.780581
alpha-ketoglutaric acid	primary metabolite	0.0547521	0.0454751	0.0659216	0.962933	0.447758	0.678777	0.390406	0.347613	0.581156	0.208036	0.33904	0.315702	1.13311	0.282222	0.874672	0.952903	0.358951	0.637808
2-Ketocaproic acid	primary metabolite	0.000361495	0	0.130678	0.400634	0.313459	0.271568	0.173688	0.380658	0.579313	0	1.27192	0.76002	1.04341	0.4046	0.409088	0.351089	0.297916	0.334585
Erythrose	primary metabolite	1.33792	1.2153	1.47291	1.62239	0.966127	1.8701	0.568712	0.891275	0.541051	1.13947	1.04917	0.855018	2.15456	0.897934	0.928837	0.907865	0.738062	0.821924
palatinitol	primary metabolite	1.37752	1.16487	1.62898	0.58149	0	0.576342	1.13596	1.01446	0.655505	46.3201	42.9294	65.0319	0.604114	0.229795	0.768178	0.68133	0.509985	0.0220867
Galactinol	primary metabolite	34.9179	31.4901	38.7189	56.4054	92.9169	49.4375	38.0319	43.3642	60.9104	107.681	97.9866	98.0051	41.8186	121.64	107.762	67.7455	192.601	139.955
tyrosine	primary metabolite	141.954	143.842	140.092	121.135	122.022	97.3388	112.181	117.955	109.623	0.0144533	0	0.011683	134.414	100.256	80.3379	105.219	92.0746	88.5697
arginine	primary metabolite	0	0	0	0.00948601	0	0.00888801	0.0171298	0.018847	0.0179601	0.779863	0.840052	0.655563	0.0116068	0	0.00705117	0.0144784	0.00528622	0.0104773
d-Glucoheptose	primary metabolite	0.75874	0.751175	0.766381	0.784217	0.969598	0.866044	0.577164	1.02	0.458632	0.94373	1.21118	0.654312	1.11419	0.313815	0.428977	0.313462	0.45796	0.608668
raffinose	primary metabolite	617.447	644.342	591.675	1.72288	0.823022	81.2689	0.390227	0.475048	429.019	41.4859	32.3076	25.5935	0.240545	1.67152	0	165.104	0.740094	2.33447
Melezitose	primary metabolite	45.9905	42.1542	50.1758	42.024	45.8098	28.3291	25.9265	48.659	57.9736	2.02286	1.55133	5.75135	45.6106	58.374	28.809	32.1997	17.4433	23.0479
mannitol	primary metabolite	97.8397	114.245	83.79	52.685	48.59	65.2212	3.28787	12.5537	1.35932	21.3667	18.9787	18.3414	11.7973	2.18691	47.4501	1.53184	2.01442	2.34065
sucrose	primary metabolite	32.8534	28.4894	37.8859	22.3636	27.7487	23.5702	17.6844	23.4888	20.1756	0.422616	0.393205	0.375894	25.1311	16.9324	9.21072	21.1555	16.7613	17.2246
sorbitol	primary metabolite	0	0	0	0	0	0.31876	0.26885	0.504769	0.267674	1.89633	1.71564	1.32565	0.2354	0	0.577624	0	0	0.000606617
3,6-Anhydro-D-galactose	primary metabolite	1.31597	1.33994	1.29243	2.46006	2.83634	1.28013	1.04031	1.25556	1.24013	1.59766	1.43541	1.49673	1.88831	0.879923	1.0114	1.58428	1.67932	1.66533
4-hydroxybutyrate	primary metabolite	1.68956	1.55069	1.84086	1.08352	1.07502	0.893049	1.25891	1.88051	1.47487	0.0306505	0.0329102	0.0166724	1.14456	0.99828	0.630847	1.01057	1.08791	1.07333
methyl dodecanoate	primary metabolite	0	0	0	0	0	0.0191255	0	0	0.0260457	2.86635	3.18716	1.56418	0.0464575	0.0520411	0.210553	0.0187248	0.0644952	0.00433694
thymine	primary metabolite	0.735556	0.559096	0.967709	1.10032	0	0.633313	2.22216	2.16375	1.27374	0	0.0987386	0.211296	1.25837	0.709171	0.63112	1.42299	1.2562	1.19016
ribitol	primary metabolite	10.1135	20.9681	4.87804	0	0.468701	1.72939	0.144625	0.478465	0.160579	0	1.50975	1.91492	0.0681528	0	0	0	0	0.000533906
lactulose	primary metabolite	2.00042	1.55157	2.57912	1.26553	1.80764	1.54783	0	1.94993	1.10869	1.53013	1.21319	2.55271	1.27949	0	1.22696	2.02807	0.884424	1.19786
trehalose-6-phosphate	primary metabolite	3.26844	3.70269	2.88512	2.06608	1.63096	1.74696	1.71384	2.54362	2.02062	4.64896	5.07158	2.89973	1.46368	1.02841	1.08999	0.956289	0.875896	0.785351
Sedoheptulose	primary metabolite	0.000532675	0	0.283742	0.613546	0.493579	0.632176	0.560571	0.488758	0.887755	0.551542	0.351392	0.247202	0.644576	0.863856	0.738043	0.226191	0.666818	0.536615
fructose-6-phosphate	primary metabolite	0	0	0	0	0	0	0	0	0.409705	0.129025	0.104322	0.10979	0	0.189899	0	1.11323	0.693605	1.10544
2-keto-isovaleric acid	primary metabolite	0.107885	0.0863756	0.134751	0.0806343	0.0800945	0.0724117	0.128257	0.122564	0.111283	0	0.0455321	0	0.0920275	0.0941576	0	0.116054	0.111677	0.10956
inosine	primary metabolite	0.602845	0.632416	0.574656	0.0463077	0.0869666	0.143547	0.178972	0.0815271	0	2.19576	2.85104	2.67364	0	0	0.620093	0	0.116781	0.000300506
uridine	primary metabolite	3.99153	3.85926	4.12833	1.87735	1.84995	2.02699	1.95584	2.42276	1.92382	0.869005	0	1.10778	1.39545	5.12626	0.515417	1.98186	2.75138	2.59186
Monoolein	primary metabolite	0.000928559	0.862222	0	0.431457	0	0.365981	1.15478	0	0	0.543157	0.424018	0.443601	0.431752	0.393974	0.397412	0	0	0
Glucoheptonic acid	primary metabolite	1.27987	1.37986	1.18714	0.376313	0.283089	0.440517	1.48561	0.625965	0.721822	0.0573769	0.0386822	0.0536663	0.700169	0.295819	0.136896	0.40051	0.349201	0.0151134
Diglycerol	primary metabolite	0	0	0	0	0.0502015	0.051729	0.0466881	0.0891085	0.061432	3.50285	3.79304	5.76189	0.0285787	0.0237108	0.0725041	0.0505757	0	1.49963e-05
cellobiose	primary metabolite	5.86242	6.33953	5.42122	2.04501	3.93382	8.2417	2.98866	0	5.10944	0.174844	0.411056	0.955854	8.75721	2.74316	3.57496	4.16207	1.67723	2.20126
Threitol	primary metabolite	1.86795	1.95178	1.78771	0.863241	3.44802	2.80957	1.16738	3.11793	0.561168	0.584491	1.05159	0.679608	0.696704	0.166797	3.81946	0	0.051138	0.0122758
1,5-Anhydroglucitol	primary metabolite	0.783721	0.87139	0.704873	0.692708	0.951213	0.506306	0.546572	0.560674	1.63463	0.470781	12.1703	0	1.08475	0.387768	0.345682	0.542364	0.475444	0.485134
2-Keto-L-gulonic acid	primary metabolite	0	0	0	0	0	1.49612	1.73506	10.7635	2.63276	0.163247	0.149853	0	0	0	117.177	0	0	3.58656e-05
6-hydroxy caproic acid	primary metabolite	0	0	0	0	0	0	0.190476	0.302534	0.132427	0.905148	1.25103	0	0	0	0	0.0912401	0	1.73799e-05
Isomaltose	primary metabolite	0.000751191	0.564288	0	0.780365	0.954308	0.324911	0	0	0.354256	0.205021	0.197242	0.172309	0	0.343161	0.395951	0	0.506546	0.000713404
Homocystine	primary metabolite	0	0	0	0	0.101259	0.0486772	0.254462	0.16159	0	0.272625	0.374378	0.330791	0	0	0	0.0997503	0.131077	0.00633793
ribulose-5-phosphate	primary metabolite	0	0	0	0.0612287	0.322627	0.309236	0.286088	0.440346	0.194243	3.39847	7.73343	11.8436	0.414553	0.146966	0.432205	0.198513	0.225765	0.178585
glucose-6-phosphate	primary metabolite	0	0	0	1.49418	3.04596	3.19079	4.8022	5.55518	3.36853	9.26412	9.91118	8.20136	1.12651	0.694236	0.669757	0.387833	0.754551	0.98093
Galactonic acid	primary metabolite	30.0312	72.8853	12.3739	8.42952	10.4162	10.0541	8.28505	15.5263	9.58627	1.0376	0.837083	1.67304	22.0753	7.98607	15.1465	2.60583	10.1018	6.70505
Turanose	primary metabolite	0	0	0	0.23871	0.289074	0.730205	0.685654	0.7426	0.806381	0.0245497	0	0.0420049	1.09271	1.89217	1.05802	1.94354	1.08861	1.08914
2-Monoolein	primary metabolite	0	0	0	0	0	0	0.104184	0.0844371	0.09114	0.692835	0.624108	0.462686	0	0	0	0	0	1.67338e-05
trehalose	primary metabolite	1.02105	1.43514	0.726432	0.621855	0.648354	0.466648	0.554785	0.770791	0.87373	0.727378	0	1.61237	0.892499	0.641197	0.344515	0.322233	0.258899	0.26606
Adenosine 5-monophosphate	primary metabolite	0	0	0	0	0	0	0	0.38078	0.550975	0	0.22596	0	0	0	0	1.62374	0	0.00097245
Gluconic lactone	primary metabolite	0	0	0	0	0	0	0	0	0	0	0.0571775	0	0	0.316027	0.270189	0.179088	0.271179	0.0110227
phenylpyruvate	primary metabolite	0	0	0	0	0	0	0.0672716	0.053343	0	0	0	0.512962	0.114085	0	0.0542971	0.0177379	0.0301525	0.00234863
1-Monopalmitin	primary metabolite	0.00108272	1.17228	0	0	0	0.457971	0.588754	0	0	0	0.434629	0	0	0	0	0.55741	0	2.7324e-05
Benzyl thiocyanate	primary metabolite	0.000683465	0	0.467125	0	0	0	0	0	0	0	0	0	0	0	0	0	0	0
Phytanic acid	primary metabolite	0	0	0	0	0	0	0	0	0	1.12201	1.35718	0.659047	0	0	0.0660514	0	0	1.41062e-05
Maltotriitol	primary metabolite	2.37652	2.42105	2.33282	1.39534	1.56454	1.02442	0	1.39456	0.891516	0.00225206	2.47071e-05	0.0995807	1.37118	1.33144	0.00102787	0.68308	0.401984	0.52255
3-Hydroxypropionic acid	primary metabolite	0	0	0	0.179631	0.422321	0.495807	0.00155299	0.298785	0.0833767	0.2395	0.196059	0.213301	0.0706995	0.00380023	1.57648e-05	0	0	6.08896e-05
Dihydroxyacetone	primary metabolite	0.00154001	2.37163	0	0	0.0772777	0.278746	0.186846	0.419686	0.0947338	0	0.0983841	0.155472	0.141466	0.178773	0.353099	0.123338	0.300308	0.153606
thymidine	primary metabolite	0	0	0	0.163493	0	0	0.164552	0	0	0	0	0	0.205212	0.150984	0.0665825	0.144669	0.0992483	0.000346158
Lactobionic Acid	primary metabolite	4.92489	6.20103	3.91138	0.912324	4.90123	3.30427	3.40344	4.05149	3.98162	0.0505614	0.0530374	0.040408	2.85457	0	2.08236	0.722413	1.70792	1.58739
2-Deoxytetronic acid	primary metabolite	0.0861615	0.127224	0.0583523	0.037073	0.0434355	0.0684681	0.0456498	0.0734957	0.0329009	0.255269	0.233825	0.200635	0.0463613	0	0.19395	0	0.0212669	0.00210539
methionine sulfoxide	primary metabolite	0.209234	0.251292	0.174215	0	0.125733	0	0.277659	0.154327	0.149262	2.21934	2.21192	2.3227	0	0	0	0	0	0
gly-pro	primary metabolite	2.28313	2.30123	2.26519	3.05259	2.4238	2.92733	2.63807	2.48275	2.2962	9.92417	9.40077	8.90705	2.45386	1.96939	1.90691	1.94706	2.456	2.08955
p-benzoquinone	secondary metabolite	15.7824	16.5519	15.0488	13.256	12.3366	9.54095	11.029	12.1527	10.1326	0.665706	0.62454	0.605136	12.4389	9.66411	7.86382	10.5469	8.93638	8.77704
3-Hydroxyflavone	secondary metabolite	0.902813	0.948387	0.859429	0.803343	0.729938	0.579272	0.592879	0.644114	0.574254	0.725436	1.02308	0.562809	0.729757	0.517957	0.444441	0.676776	0.536934	0.558979
22-Ketocholesterol	secondary metabolite	3.90661	8.0675	1.89174	1.71419	1.41763	0.369779	1.04438	1.14927	1.29059	9.43915	10.8484	7.18606	0.718117	0.200497	0.187276	0.43055	0.402647	0.445829
2-hydroxypyridine	secondary metabolite	9.07749	8.97769	9.1784	9.14214	8.60063	6.01999	8.41863	9.71092	6.8944	1.28741	1.41974	1.24844	7.71115	5.77017	5.16491	10.1592	6.74944	9.1526
Maleimide	secondary metabolite	0.78036	0.964414	0.631433	1.92719	1.42408	2.39865	1.15486	1.36944	1.62634	1.9193	1.83593	1.68753	1.39528	1.54451	0.997609	1.01379	1.58131	1.14335
2-Amino-1-phenylethanol	secondary metabolite	2.94724	3.05333	2.84484	2.42202	2.23176	1.80013	1.93577	2.07993	1.76943	0.781393	0.867378	0.59248	2.38319	1.40236	1.25781	1.6851	1.39986	1.39057
Cumic Acid	secondary metabolite	0.718176	0.702068	0.734654	0.584906	0.623452	0.395623	0.606819	0.62512	0.564097	0.867829	2.02734	1.11111	0.574965	0.535748	0.363706	0.633196	0.576955	0.643264
Synephrine	secondary metabolite	1.59039	0.780039	3.24257	0.916259	0.585974	0.4584	1.69196	0.667679	0.785235	36.3806	34.3955	31.2066	0.542857	0.724578	1.66937	1.38343	0.359773	0.854784
Aminooxyacetic acid	secondary metabolite	38.4462	41.9249	35.2561	29.9681	29.4123	21.911	23.9549	25.915	24.2125	0.334431	0.399457	0.296008	27.2222	21.4388	13.9732	21.1214	17.8427	16.481
4-HYDROXYPYRIDINE	secondary metabolite	0.284398	0.273666	0.295551	0.295828	0.274981	0.204728	0.276696	0.29619	0.220878	0.492192	0.373378	1.16923	0.264267	0.195645	0.165396	0.318627	0.242603	0.300214
phosphomycin	secondary metabolite	0.241965	0.26221	0.223283	0.384184	0.191347	0.232294	1.17115	1.24027	0.571196	0.232601	0.236812	0.27415	0.544734	0.468202	0.646147	0.148601	0.270616	0.172038
2-Hydroxybiphenyl	secondary metabolite	0.139565	0.135078	0.1442	0.158298	0.187092	0.184117	0.207486	0.254818	0.333945	0.411348	0.511889	0.318462	0.172173	0.178743	0.197335	0.170458	0.202204	0.196354
benzoic acid	secondary metabolite	0.332103	0.783935	0.14069	0.234768	0.218025	0.243005	0.550168	0.690191	0.419512	0.525627	0.498036	0.398059	0.27929	0.372262	0.78763	0.508973	0.574509	0.476376
Glutaric Acid	secondary metabolite	1.12974	1.30694	0.976566	0.45809	0.359813	0.548356	0.690538	0.943542	0.63807	212.15	262.901	292.209	0.704039	0.236289	1.00066	0.236082	0.254763	0.295969
oxoproline	primary metabolite	270.903	224.378	327.073	141.667	111.322	171.229	198.199	209.351	186.171	25.8035	39.2544	31.6749	126.897	152.213	192.465	153.688	181.811	173.003
glycocyamine	secondary metabolite	71.0129	54.969	91.7395	29.946	76.2271	19.3215	56.9434	35.4684	20.6255	2.54987	2.81846	1.56695	18.9766	10.1943	27.6789	22.9958	25.5714	21.3225
3-Cyanoalanine	secondary metabolite	0.724198	0.795082	0.659632	1.42357	0.676157	1.04558	0.97469	1.11487	2.98076	2.17585	1.79133	2.2729	1.7709	1.24718	0.738813	0.38759	2.2236	1.14664
5-Methoxyindole-3-acetic acid	secondary metabolite	4.27023	3.23518	5.63643	1.34267	1.37702	1.75531	2.29847	1.92069	2.76803	0.446722	0.503346	0.37821	0.621239	1.40151	6.36237	0.655851	1.72437	1.42222
3,4-Dihydroxypyridine	secondary metabolite	0.347523	0.346612	0.348436	0.401223	0.33499	0.289921	0.404544	0.470368	0.401804	195.733	173.997	175.313	0.346436	0.30485	0.267009	0.439889	0.319251	0.401909
putrescine	secondary metabolite	208.689	207.618	209.766	174.352	168.312	134.251	197.909	185.812	165.732	280.638	224.745	164.661	172.971	147.708	125.694	156.326	139.258	137.754
5-Methoxytryptamine	secondary metabolite	169.597	100.919	285.014	280.825	313.388	137.478	146.419	108.45	142.106	0.720426	0.92784	1.47055	149.121	353.777	106.247	146.908	176.132	162.157
L-homoserine	secondary metabolite	4.54859	7.2517	2.85308	0.4556	0.472012	0.749132	0.696855	1.1369	0.778757	9.14999	9.83027	23.2446	0.750378	0.63293	11.4411	0.374451	0.465412	0.624003
O-phosphonothreonine	secondary metabolite	6.67191	7.79282	5.71223	8.94195	5.02882	7.85065	20.3868	19.6405	10.5195	2.08127	5.36007	3.76798	17.3288	23.7711	17.9184	4.77756	8.68559	5.67523
N-Acetyl-L-leucine	secondary metabolite	11.321	6.56364	19.5265	0.962852	3.24251	6.02806	11.6708	8.51255	1.98494	6.03771	3.38406	13.3049	1.78979	1.42927	4.48493	1.0995	0.827074	1.16079
alpha-Aminoadipic acid	secondary metabolite	5.66353	5.57402	5.75447	0.98186	2.78724	8.02419	20.8726	18.4935	7.18848	6.32191	7.24097	5.36745	3.93245	7.97245	11.606	0.595008	0.412088	0.930472
pantothenic acid	secondary metabolite	8.71313	10.3586	7.32907	9.12371	7.77442	5.49621	4.51166	6.44874	6.38489	0.989257	0.911033	0.851901	5.75848	6.24981	8.03139	2.97257	5.75161	4.91004
xanthine	secondary metabolite	0.827123	0.736433	0.928982	1.19978	1.24065	0.600603	1.04564	0.867431	0.737552	206.252	237.222	203.035	0.691192	0.561831	0.6445	0.586782	1.03165	0.75869
Ethanolamine	secondary metabolite	111.743	110.766	112.729	258.342	253.994	218.563	228.531	252.542	194.779	261.082	246.064	281.219	254.871	189.585	222.117	210.045	220.169	207.036
phosphate	secondary metabolite	279.133	311.114	250.439	218.836	255.273	185.668	263.926	242.762	207.586	7.35658	5.57138	5.50724	288.03	378.91	295.119	397.165	366.908	330.21
5-Aminovaleric acid	secondary metabolite	5.32747	5.36083	5.29433	5.26568	7.07903	6.40951	5.75211	5.82388	4.59809	1.84947	1.98664	2.45591	4.74474	4.00023	12.7351	5.14542	4.59867	5.32922
tartaric acid	secondary metabolite	0.602819	0.62558	0.580885	1.58501	1.92035	0.871505	0.87689	1.65227	0.59121	139.345	128.131	112.274	4.20325	2.2624	1.94356	1.66954	1.25239	2.47258
1-Methylhydantoin	secondary metabolite	209.27	197.771	221.438	155.711	165.773	104.551	146.828	154.836	115.266	15.3499	10.3179	53.1121	138.463	90.2678	80.7464	126.508	114.024	106.89
oxalic acid	secondary metabolite	15.6664	18.5473	13.233	40.4172	40.0546	20.0322	58.1302	81.7966	83.2176	18.1602	23.5998	17.0663	47.8914	17.8775	87.9534	14.3638	20.588	12.5957
DL-Anabasine	secondary metabolite	2.85448	1.18066	6.90125	11.7712	3.29952	7.46091	14.2903	10.9781	3.96171	0.522394	0.439808	0.404132	3.7104	7.16782	4.35505	12.7322	8.91122	9.49222
1-Aminocyclopropanecarboxylic acid	secondary metabolite	0.628579	0.694628	0.56881	0.575139	0.596606	0.378964	0.451356	0.4763	0.282208	0.624916	0.713802	0.520862	0.501884	0.350705	0.894883	0.221448	0.386794	0.298407
3-Hydroxypyridine	secondary metabolite	0.595	0.632991	0.559289	0.639231	0	0.418183	0.612513	0.620756	0.475864	12.4125	12.5749	12.8036	0.546892	0.382237	0.325038	0.602911	0.458367	0.532522
N-Ethylglycine	secondary metabolite	4.43651	9.27229	2.12274	1.66857	1.01906	1.83451	4.48044	4.8619	9.46835	0.207729	0.217577	0.168517	12.7936	25.4867	11.062	26.3639	12.5186	10.0235
Methylmalonic acid	secondary metabolite	0.437713	0.515086	0.371962	0.344094	0.194935	0.110226	0.208091	0.257452	0.14053	0.374523	0.277449	0.52782	0.17866	0.0669681	0.147612	0.239002	0.138855	0.194617
Perillyl Alcohol	secondary metabolite	0.343873	0.403072	0.293368	0.371204	0.315848	0.33868	0.322086	0.474589	0.343514	0.203701	0.168091	0.187813	0.573537	0.538585	0.461804	0.270872	0.248044	0.231914
picolinic acid	secondary metabolite	0.165217	0.187034	0.145946	0.232909	0.154201	0.113698	0.237758	0.208228	0.188569	2.71882	2.48702	4.15627	0.128327	0.0720648	0.0960085	0	0.111612	0.00575697
L-cysteine	secondary metabolite	1.09078	1.33436	0.89167	4.97499	2.88671	6.83756	1.90193	3.71734	3.39301	0.756171	0.532722	0.354098	4.72061	6.68946	7.17901	2.59712	2.46238	2.58875
Aconitic Acid	secondary metabolite	0.84545	0.760957	0.939325	1.20048	1.07539	0.825442	0.469151	0.348636	0.558206	1.57715	3.83616	4.53386	0.765542	0.477441	0	0.560774	0.549174	0.591613
O-Phosphorylethanolamine	secondary metabolite	1.74727	1.80977	1.68694	0.473928	1.80226	1.06585	6.65663	3.42175	2.58797	1.24743	1.9729	1.40418	1.32051	0.425413	7.21946	0	0.398127	0.0249109
4-aminobenzoic acid	secondary metabolite	2.06228	2.62667	1.61916	1.7196	1.48203	2.025	1.15966	1.71131	1.68561	1.13296	1.34825	1.24987	2.66611	0.811362	1.98734	1.07376	0.677078	0.831975
Isoxanthopterin	secondary metabolite	1.78125	1.46829	2.16093	2.45789	1.62857	0.722965	2.91433	2.52654	1.77894	15.1003	22.8939	12.876	1.34629	0.858895	0.609819	1.54474	0.720888	0.786256
(+)-catechin	secondary metabolite	172.362	86.3703	343.97	19.9054	125.745	47.3983	57.2538	31.3144	23.2187	8.29573	9.43333	7.09083	10.2361	36.1888	6.07954	48.1816	19.8965	24.197
(+/-)-Taxifolin	secondary metabolite	7.45925	8.16548	6.8141	11.4868	8.72974	4.10096	14.4451	12.7079	9.49172	9.05972	10.2475	12.1456	9.52255	4.7993	3.81225	7.22293	5.96617	5.78166
beta-Alanine	secondary metabolite	3.04066	3.408	2.71291	2.70896	5.57986	6.42408	6.85587	5.78139	9.59214	2.11756	1.94387	0.112485	5.05203	12.1366	33.3737	9.65851	5.40543	6.17052
4-Vinylphenol dimer	secondary metabolite	2.91448	2.89646	2.93262	2.28247	2.15504	1.52971	2.17271	2.59782	2.00364	2.56299	2.73385	0.703359	2.04829	1.58388	0.0755299	0	0.0414298	0.00708021
Lyxose	secondary metabolite	0.000879059	0	0.772744	0	3.05701	2.4998	2.05174	1.72883	1.31135	1.01302	0.882407	1.55712	0.629745	0.474014	0.325746	0.889161	0.851694	1.20656
N-Acetyl-D-galactosamine	secondary metabolite	0.518704	0.606947	0.443291	0.613511	0.73695	1.18599	1.60685	1.56674	0.967063	0.0472889	0.0494241	0.0337898	0.625336	0.216626	0.0894552	0	0.252323	0.00050521
Elaidic acid	secondary metabolite	0.0657503	0.0614806	0.0703165	0.112805	0.0338335	0.0498037	0.0685964	0.0362672	0.691301	22.2499	40.2245	27.2121	0.0509127	0.0192734	0.00778589	0.0577337	0	0.00224768
N-Acetyl-L-glutamic acid	secondary metabolite	39.119	34.7762	44.0041	25.4535	20.4983	14.4971	41.6481	24.2534	18.4122	0.896356	1.26763	0.808933	24.9389	7.61912	19.0056	18.623	16.708	14.8629
Citramalic acid	secondary metabolite	0.734004	0.659338	0.817124	0.844778	1.20768	0.864001	0.959498	1.46068	0.790003	3.61498	3.30804	5.36696	1.07114	0.511405	2.62922	1.01791	1.10269	1.22634
Norleucine	secondary metabolite	0.000818457	0	0.669872	2.44279	1.30811	4.17458	5.95174	3.73173	2.61642	2.11037	2.89281	3.71644	1.77101	1.80285	3.47645	1.4674	3.26726	2.2934
Pipecolinic acid	secondary metabolite	2.37271	3.18373	1.76829	2.11348	3.30336	3.43838	3.64874	6.73133	3.5644	21.3204	25.0966	17.9517	2.47067	1.28054	5.10408	2.44861	2.83182	3.00312
Gallic acid	secondary metabolite	35.1181	39.5079	31.2161	36.6299	26.0469	15.8645	37.5753	35.6053	24.6805	2.13748	1.9218	0	25.4801	14.9242	10.4176	19.7247	16.5042	19.1077
L-Allothreonine	secondary metabolite	5.83668	4.9183	6.92655	2.76714	2.81882	1.95313	1.69204	1.99289	1.13143	2.57927	2.58561	15.1769	1.58768	2.82954	5.83781	2.65223	2.62025	2.81229
beta-Glycerophosphoric acid	secondary metabolite	146.556	128.078	167.701	4.14691	12.5912	23.2983	15.341	7.43992	18.9332	0.306949	0.275035	0.280632	11.8939	14.1271	16.2372	3.47945	10.4691	5.38146
scopoletin	secondary metabolite	0	0	0	0.217818	0.229844	0.167123	0.298202	0.31229	0.27778	0.186239	0	0.106743	0.238377	0.208432	0.19877	0.252862	0.234065	0.233076
Carnitine	secondary metabolite	0.000699763	0.489668	0	0.313244	1.71234	0.801429	1.85436	0.71471	0.904289	0.15172	0.178879	0.118093	0.625902	0.340486	0.481545	0.343399	0.501618	0.418229
Melatonin	secondary metabolite	0.170824	0.188704	0.154637	0.131541	0.0980293	0.08889	0.109821	0.149536	0.140769	0.628519	0.890369	0.318244	0.143044	0.129254	0.0833324	0.106167	0.137702	0.111442
norvaline	secondary metabolite	0.199157	0.285642	0.138858	1.20152	0.15527	0.252479	0.491099	0.365096	0.82293	0.1579	0.159495	0.137128	0.652556	0.591968	0.664225	0.230964	0.961253	0.293081
Citraconic acid	secondary metabolite	0.30442	0.197189	0.469964	0.334303	0.0315167	0.0763312	0.473832	0.291359	0.233297	8.78044	21.5362	12.1103	0.0829647	0	1.19053	0.0931331	0.107825	0.10517
3-hydroxy-L-proline	secondary metabolite	6.49418	7.16381	5.88714	14.2809	7.86144	6.40301	4.59106	7.27344	8.34942	0.126872	0.103073	0.249761	10.4739	0	0	15.0321	10.8846	10.9891
Corticosterone	secondary metabolite	0	0	0	0.42173	0.217279	0.245989	0.151649	0.141933	0.334655	0.569494	0.718582	0.287056	0.224251	0.166465	0.167894	0.251687	0.281978	0.241736
Epicatechin	secondary metabolite	1.90953	1.1386	3.20244	0.393029	1.3168	0.487327	1.20488	0.541084	0.471204	172.342	184.665	164.266	0.35918	5.03801	0.21062	2.76259	2.80735	2.23996
piceatannol	secondary metabolite	153.38	194.258	121.104	232.404	191.191	134.357	140.389	0	146.712	1.28079	1.51617	1.91357	287.483	81.7694	105.389	119.055	232.837	152.064
alpha-ketoisocaproic acid	secondary metabolite	0.414007	0.230048	0.745067	2.60039	1.74272	3.3518	1.5004	2.05891	1.77863	548.601	441.373	427.718	2.91701	1.30168	3.41796	0.683339	0.972181	0.893633
4-aminobutyric acid	secondary metabolite	22.7529	51.4921	10.0539	390.823	380.497	326.145	316.638	539.495	361.174	5.40768	5.10356	5.58862	544.521	553.535	1082.89	454.143	486.315	403.902
N-Methyl-DL-alanine	secondary metabolite	7.39436	10.2422	5.33834	7.60017	8.24209	5.91561	6.06284	6.68542	6.73702	0.288521	0.30654	0	7.81923	5.89936	5.53529	5.79209	4.66761	4.92526
4-Hydroxybenzoic acid	secondary metabolite	0.926504	0.884218	0.970813	0.446932	0.334481	0.181014	0.386002	0.37663	0.366741	0.702869	0.690638	1.6476	0.362033	0.392508	0.265798	0.719957	0.594537	0.707686
Atrazine-2-hydroxy	secondary metabolite	0	0	0	1.87174	0.759532	1.86763	0.621985	0.618351	0.745764	0.295845	0.218513	0.172496	0.611374	0.723405	0.0870443	0.381759	1.2235	0.768731
naringin	secondary metabolite	0	0	0	0.132092	0.277502	0.237208	0.126701	0.176	0.123845	2.50533	2.16442	1.50325	0.124842	0.150957	0.155858	0.172099	0.163931	0.160807
Itaconic acid	secondary metabolite	2.76426	1.50068	5.09177	2.49325	1.07966	0.671254	4.08326	2.68551	2.20036	4.96413	11.8897	5.01976	0.760825	1.19576	0.79285	1.24019	0.897093	0.977687
Nicotianamine	secondary metabolite	31.0089	34.9335	27.5253	4.88949	21.0738	5.38521	7.56745	5.67306	2.06535	0.123045	0.16305	0.11901	4.90514	4.64227	4.69916	5.06636	9.25423	5.67432
4-Hydroxymandelic acid	secondary metabolite	0.147564	0.142923	0.152355	0	0.233829	0.0789125	0.0988011	0.12106	0.111804	2.53217	2.33865	2.44905	0.140832	0.121843	0.271389	0.128904	0.157177	0.127396
glycolic acid	secondary metabolite	7.18394	7.98481	6.4634	2.35567	2.86754	2.00661	3.76701	15.7421	2.0335	0.052314	0.0524119	0.0469397	1.7895	1.60137	1.53587	2.64719	2.24268	2.77977
5-aminovaleric acid lactam	secondary metabolite	0.0269199	0.0321845	0.0225165	0.0399315	0.0392667	0.0396574	0.0453149	0.0484466	0.0419081	0	0.163062	0.30931	0.0483651	0.0282021	0.0213141	0.0443448	0.0340521	0.0390252
2-Amino-3-methyl-1-butanol	secondary metabolite	0.000417283	0	0.174125	0.151772	0.125997	0.112201	0.217462	0.235572	0.0637812	0.363262	1.27268	0.142831	0.125028	0.278729	0.157974	0.257692	0.170573	0.00912207
benzyl alcohol	secondary metabolite	0.165043	0.409904	0.0664528	0.144689	0.244057	0.309284	0.899057	0.988567	0	0.359239	0.953211	1.27178	0.440817	0	0.749375	0.472146	0.676987	0.457927
O-Succinylhomoserine	secondary metabolite	1.3182	1.91024	0.909647	0.339507	0.622989	0.395955	0.472372	0.465554	0.26942	0.123144	0.0719283	0.107335	0.301617	0.404284	0.355714	0.266106	0.424689	0.36685
(+-)-Dihydrocarveol	secondary metabolite	0	0	0	0.327826	0.349698	0.615474	0.102439	0.250069	0.0883316	1.16125	0.843983	0.562186	0.111437	0.0647557	0.486507	0.0393429	0.0824974	0.0643335
urea	secondary metabolite	3.21215	13.3319	0.773927	0.697718	0.688736	0.5964	1.16316	1.59425	0.684897	0.213772	0.215848	0.180694	1.24893	0.341864	0.0072156	0.499803	0.39457	0.0191116
Pyrrole-2-Carboxylic Acid	secondary metabolite	0	0	0	0.115119	0	0.0720115	0.109479	0.120244	0.11493	6.21206	6.37062	5.48974	0.0497962	0.089385	0	0.125901	0.0892652	0.104704
creatine degr	secondary metabolite	8.13007	8.63343	7.65606	5.94274	6.95119	4.18081	8.36549	5.93989	4.61863	54.0778	36.859	78.3178	6.27468	3.90413	4.07804	4.06621	4.69591	3.97939
citrulline	secondary metabolite	2.98782	1.98279	4.50228	51.1451	23.4656	25.026	11.7602	21.4765	119.49	0.656109	0.605587	0.709108	24.3511	62.5694	33.4856	97.8399	52.279	81.3709
3-Aminoisobutyric acid	secondary metabolite	5.1728	6.80609	3.93147	5.39674	4.94147	4.49391	0.727095	0.799649	0.722544	0.108584	0.118744	0.0988709	5.98008	4.1849	3.92692	4.27763	0.505027	0.926808
Indolelactate	secondary metabolite	0.00136026	0	1.8503	0	0.142885	0.0947533	0	0.143472	0.106896	0.57788	0.720544	0.427587	0.133725	0.113642	0.0689137	0.152855	0.435567	0.17238
4-Hydroxy-6-methyl-2-pyrone	secondary metabolite	2.63787	2.38497	2.9176	1.65081	2.43972	1.33772	1.22232	1.09379	0.290983	6.38426	2.45244	10.4775	1.80825	0.694884	0.735199	0.359565	0.975651	0.478871
N-Acetyl-L-aspartic acid	secondary metabolite	0.00200421	0	4.01687	46.7572	15.5615	7.15788	2.90357	0	48.7997	199.995	326.258	273.536	4.82215	54.9681	11.8161	145.017	114.231	104.903
Maleamate	secondary metabolite	493.431	432.582	562.84	331.455	237.906	188.846	499.621	281.222	240.095	1.08549	0.978012	1.09889	325.004	155.466	260.299	290.976	315.553	241.492
Orotic acid	secondary metabolite	0	0	0	1.43156	0.580229	0.170911	0.961587	0.952849	0.936633	0	0.575082	0.284259	0	1.18152	1.79145	0.0891482	0.82546	0.0153836
3,4-dihydroxybenzoic acid	secondary metabolite	0.000687193	0	0.472235	0.342211	0.357026	0	0.621038	0.56065	0.312739	0.350483	0.170604	0.474259	0.291978	0.133153	0.142185	0.384105	0.289649	0.0121905
androsterone	secondary metabolite	0.30331	0.252076	0.364959	0.367295	0	0.300797	0.221228	0.321723	0.459008	0.29276	0.274805	0.400711	0	0.387881	0	0.449692	0.331618	0.35231
Alizarin	secondary metabolite	0.000443089	0.196328	0	0.0938153	0.128175	0.145109	0.16596	0.314181	0.22979	0.470655	0.43326	0.399707	0.290561	0.197263	0.286325	0.195915	0.168368	0.140749
4-hydroxy-3-methoxybenzoic acid;	secondary metabolite	0.000820273	0	0.672847	0	0	0.413426	0.56347	0.582408	0.527713	2.68404	2.1339	3.06283	0.623496	0.54096	0.631381	1.5867	2.68406	1.7001
Dithioerythritol	secondary metabolite	2.52627	2.48017	2.57322	1.89251	1.8287	1.67812	1.88139	1.99367	2.91483	0.730968	0.943418	1.13067	3.59986	2.72237	0	2.7704	2.09162	1.73208
Aminomalonic acid	secondary metabolite	2.50265	2.96476	2.11256	0.315235	0.54303	0.613191	0.605368	0.812704	0	0.238466	0.092679	0.0767756	0.325245	0.311315	0.852209	0.363599	0.350062	0.345439
uric acid	secondary metabolite	0.000268933	0.0723249	0	0	0.106584	0	0.0273712	0	0.0784981	0.164142	0.190957	0.222599	0.265504	0.0909755	0.113057	0	0.136257	0.0111628
(2R)-2-amino-3-phosphonopropanoic acid	secondary metabolite	0.0996614	0.0850547	0.116777	0	0	0.0627303	0.113508	0.155701	0.17958	1.71198	1.5698	1.8959	0.11367	0.110041	0.115648	0.0755564	0	0.0003012
2,4-diaminobutyric acid	secondary metabolite	2.55094	1.9358	3.36156	2.46314	2.75465	1.13765	3.35964	3.03136	0.834859	0.398866	0.341305	0.284536	0.829387	0.957445	1.15695	2.06721	1.41102	1.45701
beta-hydroxypyruvate	secondary metabolite	0.011499	0.00128982	0.102515	0.641729	0.346744	0.273555	0.668523	1.16296	0.24701	1.41797	2.04618	2.0907	0.329411	0.277246	0.156617	0.645733	0.520722	0.633094
L-dopa	secondary metabolite	0.870368	0.855008	0.886004	0.85119	1.35512	1.40249	1.38766	1.56666	1.18777	0.662931	0.72482	0.360025	0.174266	1.95076	3.60797	1.15215	1.38786	1.53363
ascorbate	secondary metabolite	1.67655	1.30374	2.15596	1.30094	1.15122	0.559444	0.904267	0.660534	0.603827	0	0.0648515	0	0.439807	0.257255	0.195058	0.521789	0.456187	0.606054
N,N-Dimethyl-p-phenylenediamine	secondary metabolite	0.000293009	0.0858544	0	0.0674608	0.0655066	0	0.0679779	0.0724242	0	2.57273	2.36867	0	0.0647107	0.0425106	0	0.0502612	0.0561789	0.0494252
Methoxamedrine	secondary metabolite	2.85512	2.67381	3.04873	2.25724	2.3604	1.59294	2.68882	2.69558	2.3032	0.0670102	0.0532362	0.0573863	2.21738	1.71799	1.60107	2.23224	2.08863	1.96206
guaiacol	secondary metabolite	0.0881644	0.117116	0.0663696	0.104812	0.0636035	0.0413241	0.0556863	0.0809119	0.0614908	0.216288	0.220425	0.362591	0	0.046313	0.0335109	0.0703327	0.0436288	0.0464329
Hydantoin, 5-(4-hydroxybutyl)-	secondary metabolite	0	0	0	0	0	0.181269	0.240955	0.156414	0.254772	0.557183	0.868585	0.361343	0	0.18079	0.182367	0.146014	0.27156	0.18581
carbamoyl-aspartic acid	secondary metabolite	0.000353972	0.125296	0	0.41642	0.335508	0.286949	0.34348	0.391302	0.209718	1.01512	0.921868	0.903719	0.493091	0.176637	0	0.458254	0.404018	0.504518
Allo-inositol	secondary metabolite	0	0	0	0	0.398721	0	0.77918	0.878127	0.84392	0.109041	0.0857685	0.0455174	0.242614	0	0.1899	0.029216	0.221766	0.162438
6-Methylmercaptopurine	secondary metabolite	0.000239251	0	0.0572413	0	0.0202218	0.0271662	0.0769522	0.0580963	0.0621877	0.057391	0.119077	0.105131	0	0.0465958	0	0	0.0346535	0.00235992
20alpha-Hydroxycholesterol	secondary metabolite	0.16778	0.160748	0.17512	0.249155	0.0551962	0.128221	0.213992	0.182663	0.0563951	0.11823	0.171836	0.129706	0.178474	0	0.0244986	0	0.0443501	0.00023537
1,2-Cyclohexanedione	secondary metabolite	0	0	0	0	0	0	0.100225	0.127418	0.0658214	0.119104	0	0.13815	0.0656711	0.0579729	0	0.0901879	0.0887119	0.00457903
pyridoxal phosphate	secondary metabolite	0.133872	0.146017	0.122737	0.137137	0.116103	0.0934136	0.154868	0.191923	0.192373	0.538542	0.786704	0.42165	0.147671	0.158843	0	0.13495	0.148627	0.00718684
1,4-Dihydroxy-2-naphthoic acid	secondary metabolite	0.846667	0.80754	0.88769	0	0	0.464036	0.425746	0.582886	0	1.0242	1.39331	8.20591	0	0	0.297027	0.387304	0.458726	0.504041
MALONAMIDE	secondary metabolite	6.23181	11.5694	3.35673	0.409153	5.36529	3.32824	3.74761	7.54762	3.17172	0.10453	0.149644	0.283055	0.681302	0	5.62603	0	0.32674	0.0221462
Mevalonic acid lactone	primary metabolite	0.789736	1.02511	0.608405	0	0.776597	0.585092	0.206539	0.533904	0.216716	9.48609	11.2517	7.375	0	0.156076	0.562294	0	0	0.000537691
2-hydroxy-3-isopropylbutanedioic acid	secondary metabolite	9.95627	10.224	9.69553	9.66353	10.3244	9.92971	10.2523	10.3478	6.38247	64.9177	72.9129	46.1362	13.6468	5.63956	5.15365	5.99541	6.78957	5.86548
glutamine	secondary metabolite	0.00433732	0	18.8124	66.1028	29.4341	36.2929	15.9057	48.7677	40.6614	0	0.244932	0	15.4259	36.1026	54.1307	69.7981	69.5022	70.3776
cycloleucine	secondary metabolite	0.193516	0.24828	0.150831	0.258046	0.147679	0.139282	0.189286	0.1048	0	0.0947216	0	0.0772464	0.181527	0	0.140601	0	0.254415	0.00972555
Digitoxose	secondary metabolite	0	0	0	0	0.151689	0.137496	0	0.185562	0.105321	0.125849	0.283084	0.180312	0.209304	0	0.133023	0.142912	0.219452	0.165417
3-Phenyllactic acid	secondary metabolite	0	0	0	0.306248	0	0.0610444	0	0.152467	0.206543	0.621475	0	0.651222	0.414036	0.140955	0.0895023	0.198198	0.350452	0.000513372
phenylacetaldehyde	secondary metabolite	1.11101	1.04871	1.17701	0	0	0.967796	0	0.695204	0	0.0721309	0.0645117	0.0521123	1.15001	0.558659	0.761116	0.711909	0.718959	0.599698
3-Methylamino-1,2-propanediol	secondary metabolite	0.20974	0.319632	0.13763	0.103032	0.077816	0	0	0.0953781	0	0.126738	0.232598	0	0.111111	0	0.0627618	0	0	1.43027e-05
beta-Glutamic acid	secondary metabolite	0	0	0	0.158586	0.254614	0.244975	0.462006	0.862294	0.645522	0.250953	0.232668	0.150647	0.811342	0.171336	0	0.0938263	0.0797576	0.192691
N-Acetyl-beta-D-mannosamine	secondary metabolite	0.0608268	0.120568	0.0306873	0.413619	0.1387	0.158748	0.231265	0.266016	0.238933	0.275391	0.305695	0.267104	0.26705	0.336404	0.276981	0.478376	0.458432	0.0154987
O-acetylserine	secondary metabolite	0	0	0	0	0.233394	0.22039	0	0.625267	0.145807	0.142365	0.124598	0.235304	0	0	0.21718	0	0	2.35109e-05
N(epsilon)-Trimethyllysine	secondary metabolite	0	0	0	0.143525	0	0.110677	0.0600444	0	0.361242	0.156206	0.14286	0.132843	0.102945	0.0949653	0.141313	0.0993455	0.074844	0.116871
urocanic acid	secondary metabolite	0	0	0	0	0	0.125655	0.162921	0.190134	0.155523	15.3476	12.4284	10.9062	0.186698	0.136155	0.126949	0.119117	0.162839	0.00738991
mucic acid	secondary metabolite	19.6387	24.8786	15.5025	19.3312	32.2933	8.18663	14.1061	11.5603	8.69181	0	0.136874	0.146264	14.3655	16.8192	3.43757	8.05241	11.012	11.0001
xanthotoxin	secondary metabolite	0.035692	0.0313185	0.0406762	0	0.0944002	0.1894	0.0794085	0.130761	0	0.0249876	0.0162357	0.0254588	0.0862999	0.568273	0.258357	0.205204	0.184937	0.00871824
beta-Hydroxymyristic acid	secondary metabolite	0.00014623	0	0.0213831	0	0.0223569	0.0234752	0.031289	0.0387038	0.0360211	2.0464	1.41212	2.4646	0	0.0299953	0	0.0144717	0	0.000128509
epsilon-Caprolactam	secondary metabolite	0.775305	0.772681	0.777937	1.12692	0.451861	0	2.11794	2.21461	1.92137	0	0	0.0828993	0.814122	0.376026	0	1.2231	0.672375	0.983469
4-Hydroxycyclohexanecarboxylic acid	secondary metabolite	0	0	0	0	0	0	0.0936384	0.0688109	0.108325	0.719657	0.642874	0.571235	0.108643	0.0626717	0.0727077	0.0578519	0.0411246	0.0494659
1,3-diaminopropane	secondary metabolite	2.12214	1.44119	3.12482	0.546231	0.554068	0.662672	0.861361	0.940745	0.469945	5.42984	4.50325	2.88437	0.560836	1.6135	7.9039	1.03418	0.747295	0.782633
D-erythro-sphingosine	secondary metabolite	0.00184782	3.41444	0	4.61381	4.10659	7.6662	4.05979	5.15876	1.92413	64.4696	42.3138	80.733	4.1593	3.03817	7.52922	0.579205	2.86076	2.50433
asparagine	secondary metabolite	5.22729	4.02805	6.78357	74.1927	28.6614	32.0965	17.8431	27.1224	133.097	0.0668066	0.0547908	0.0590018	31.5539	78.624	37.6116	133.987	74.2288	108.01
2,2-Dimethylsuccinic Acid	secondary metabolite	0.000266939	0.0712567	0	0	0.0814019	0.061989	0.0944585	0.0458961	0.0461427	1.48152	2.14001	0	0	0	0.0392671	0	0.0441188	0.000209292
N-alpha-Acetyl-L-ornithine	secondary metabolite	0.00217096	4.71307	0	0.101649	0.0411717	0.0391088	0	0	0	0.05837	0.0688115	0.0595767	3.53441	0.10957	2.13677	3.16505	0.108481	1.14994
hydrocortisone	secondary metabolite	0.000346397	0	0.119991	0	0.048792	0.0171965	0	0.0693961	0.0606917	0.275557	0	0.3177	0	0.167833	0.0512858	0.168565	0.0358301	0.00405791
2-hydroxy-2-phenylacetic acid	secondary metabolite	0	0	0	0.734888	0.4183	0.740783	0.342589	0.211296	0.215538	0.257562	0.240412	0.236183	0.282891	0.307646	0.183541	0.186266	0.782439	0.412036
2-aminoethanethiol	secondary metabolite	0.361758	0.375505	0.348515	0.332921	0.317253	0.238287	0.253138	0.274168	0.226537	0.381404	0.361419	0.194296	0.316692	0.175406	0.169719	0.203454	0.186511	0.175414
Benzoylformic acid	secondary metabolite	0.000653747	0.427385	0	0.608587	0	0	0	0	0	0.88657	0	0	0	0	0.0653002	0.259921	0.225299	0.210994
2'-Hydroxyacetophenone	secondary metabolite	1.05632	0.95316	1.17063	1.37235	0.80182	0.540851	0.97685	0.807798	0.611746	0	0.0355258	0.0340905	0.722118	0.424518	0.386784	0.764994	0.605405	0.0237483
nicotinamide	secondary metabolite	0.000558332	0.311734	0	0	0.0410815	0.0402334	0.0707648	0.115239	0	1.38442	1.18324	1.48079	0.039444	0.0401488	0.503186	0	0	0.000258275
dl-p-Hydroxyphenyllactic acid	secondary metabolite	0	0	0	0	1.35471	2.44604	0	3.60738	1.4063	5.61974	2.8014	7.3314	1.31872	0	2.68204	0.792925	0	2.98406e-05
canavanine	secondary metabolite	0	0	0	28.88	6.58172	3.54184	0	0	27.0526	0.330564	0.608409	1.33782	2.74979	13.8781	3.65822	48.2196	33.9746	25.2444
2-aminophenol	secondary metabolite	0.523266	0.688959	0.397422	0.325625	0	0.677187	0.620677	1.56956	1.3401	44.308	18.0155	33.0528	0.593815	0.466551	0.552187	0.450895	0.145315	0.260728
5-Hydroxyindole-3-acetic acid	secondary metabolite	64.9781	75.1497	56.1833	50.7185	53.134	28.6813	38.3482	38.3923	10.4015	0.179577	0.244942	0	5.38795	15.0364	22.0287	6.64032	44.7846	24.2194
creatine	secondary metabolite	0.289542	0.2799	0.299516	0	0	0.26569	0	0.34356	0.24202	0.143087	0.163491	0.160452	0.360585	0	0	0	0.224158	0.0093512
hydrocinnamic acid	secondary metabolite	0	0	0	0.171388	0.118464	0	0.0973797	0.163771	0	0.07132	0.077597	0	0.235977	0	0.15932	0.157261	0.1012	0.120099
hexadecane	secondary metabolite	0	0	0	0	0	0.0613259	0.0553853	0.0697033	0.0543453	0	0.207166	2.8078	0.0591787	0	0.0430433	0.0552454	0	0.000249243
phytosphingosine	secondary metabolite	0	0	0	0.584505	0	0.320642	0.157377	0.0135869	0	0.213724	0.185591	0.172943	0.655127	1.67895	0.364499	0.213241	1.00501	0.556818
Nicotinoylglycine	secondary metabolite	0.221768	0.220874	0.222665	0.206829	0.17767	0.142701	0.170523	0.209982	0.195203	0.614272	0.931373	0.463506	0.183927	0.158737	0.12013	0.187588	0.158229	0.173518
trans-4-hydroxy-L-proline	secondary metabolite	0.377319	0.330017	0.431399	0.753784	0.43568	0.243089	0.427171	0.439435	0.351299	0.293399	0.712966	0.307958	0.316632	0.478261	0.0434894	0.643919	0.386959	0.526117
cis-1,2-Dihydronaphthalene-1,2-diol	secondary metabolite	0.546829	0.419476	0.712847	0.352682	0.187144	0.303388	0.395796	0.366214	0.304322	0.181122	0.172721	0.150626	0.323959	0.32279	0.22675	0.351188	0.187294	0.0137142
N-Acetyl-L-phenylalanine	secondary metabolite	0.000395399	0.15634	0	0.138928	0.129834	0.097446	0.133561	0.160849	0.125925	2.12859	2.2437	3.00656	0.142405	0.101549	0.0592093	0.146388	0.104813	0.109591
Tartronic acid	secondary metabolite	0	0	0	0	0	0	3.51609	3.10236	2.28745	0.100081	0.0865048	0.0716779	0	0	0	0	0	3.13975e-05
5-Dihydrocortisol	secondary metabolite	0	0	0	0.125743	0	0.0835998	0.228838	0.305728	0.173271	13.761	11.3286	10.9908	0	0	0.213194	0	0	0
malonic acid	secondary metabolite	8.73436	7.5094	10.1591	6.40095	6.61112	4.38279	10.8576	10.4853	7.61532	0.242587	1.06438	1.04743	5.94471	5.46021	7.69943	6.47902	8.00199	7.17672
2,3-Dimethylsuccinic acid	secondary metabolite	0.00079435	0	0.630992	0	1.18872	5.10569	0.854476	3.43852	0	5.55278	5.20792	5.3086	0	0	0.191713	0	0	0
D-alanyl-D-alanine	secondary metabolite	7.39705	8.76034	6.24591	7.03605	6.84659	5.39921	6.17587	6.36092	6.17808	0	0.48444	0.357494	7.26811	5.27561	4.38931	5.76839	4.54425	4.73769
2,6-Diaminopimelic acid	secondary metabolite	1.14709	2.69879	0.487555	0	0.534779	0.302281	0.386284	0.461541	0.834098	1.2148	1.03101	1.45042	0	0	0.692609	0	0	2.23113e-05
adrenaline	secondary metabolite	1.33269	1.38631	1.28114	1.94263	0	0.513986	1.37146	1.11287	0	0.0621529	0.194146	0	0	0	0	0	0	3.85311e-05
3,5-Dihydroxyphenylglycine	secondary metabolite	0	0	0	0	0	0	0	0	0.0855577	0	0.0659661	0.0614877	0	0	0	0.0603986	0.0551873	0.000240279
3-Methyloxindole	secondary metabolite	0.000283723	0	0.0804985	0	0	0	0.109497	0	0.049431	0	0.143025	0	0	0	0.0462147	0.0733283	0	1.64558e-05
3-Hexenedioic acid	secondary metabolite	0	0	0	0.077313	0.318986	0	0	0	0.0712455	0.426972	0.461615	0.400376	0.0914356	0	0	0.0444231	0	0.000297576
acetanilide	secondary metabolite	0.625086	0.659642	0.59234	0.548132	0.583246	0.453144	0.520195	0.643478	0.463899	0	0	0.420825	0.620471	0.362536	0.361252	0.515811	0.398657	0.409397
1,2,4-Benzenetriol	secondary metabolite	0.000518431	0.268771	0	0.553638	0	0	0	0	0.534483	0.022154	0.0271234	0	0	0.24483	0	0	0.325223	0.0121268
4-hydroxyphenylpyruvate	secondary metabolite	0	0	0	0.014419	0	0	0.0307541	0.0433477	0.0484495	0	0.039852	0.0306463	0	0	0	0	0	0.000111434
3-phenylcatechol	secondary metabolite	0	0	0	0	0	0	0	0	0.0528568	0.269991	0.121938	0	0.263515	0.0724734	0.151813	0	0.152271	0.00608707
maleic acid	secondary metabolite	0.000408876	0	0.167179	0	0.226219	0	0	0	0	1.74414	4.38154	6.29507	0	0	0.0901593	0.462949	0	0.0153606
N-Acetyltryptophan	secondary metabolite	0	0	0	1.87265	1.06429	4.58853	0	0	1.49933	0	0.227902	0.249538	2.60477	1.24654	1.44234	1.351	0.88662	0.0288525
N-Oleoyldopamine	secondary metabolite	0	0	0	0	0	0	0.142437	0	0.19819	0	0.140038	0.157074	0	0.073353	0	0.159277	0	0.000402242
(-)-Dihydrocarveol	secondary metabolite	0	0	0	0	0	0	0	0	0.182499	0.0575597	0.0409275	0	0	0.102197	0	0.201939	0.0978535	0.169676
cis-sinapinic acid	secondary metabolite	0	0	0	0	0	0	0.0275719	0	0.0438941	0	0.0667416	0.0601076	0	0.0431943	0.0709567	0.112108	0	0.000413686
N-cyclohexylformamide	secondary metabolite	0	0	0	0.0278085	0.0342278	0	0.0846306	0.0964758	0.0939902	0	0.575629	0.705581	0.0380912	0.09197	0.0559632	0.0234995	0	0.00316588
4-Hydroxybenzyl cyanide	secondary metabolite	0	0	0	0	0.883608	0.713556	0	0	0	0.483244	0.37459	0.385278	1.82989	1.16254	0	0	1.17536	0.000799451
N-Methyl-L-glutamic acid	secondary metabolite	0	0	0	0	0.24534	0.0940419	0.172616	0.327923	0.242164	0.0811777	0.197097	0	0.0797326	0.567143	0.575331	0.275485	0.588519	0.364391
Dehydroascorbic Acid	secondary metabolite	0.444003	0.226227	0.871419	0.924046	0.698886	0.433194	0	0.0880795	0.336725	0.192838	0.189919	0.315273	1.0542	0.119872	0	2.0602	0.699997	1.38406
Benzylamine	secondary metabolite	0	0	0	0	0	0	0.0661839	0.103614	0.0996183	0.0228136	0.0567582	0.0222052	0	0	0.149126	0	0	0
3,4-Dihydroxymandelic acid	secondary metabolite	0	0	0	0	0	0	0	0	0.0513771	0.210716	0.185634	0.249529	0	0	0	0	0	0
1-Hydroxy-2-naphthoic acid	secondary metabolite	0	0	0	0.398956	0	0	0	0	0.24247	0	0	0	0	0	0.247542	0.150292	0.212627	0.000422803
4-aminophenol	secondary metabolite	0.000484534	0	0.234774	0	0	0.143368	0	0.357188	0.203467	0.1367	0	0	0	0.16587	0.328	0	0	0.000574831
N-ethylmaleamic acid	secondary metabolite	0	0	0	0	0	0	0	0.120672	0	0	0.0739667	0.0587866	0.123131	0	0.076374	0	0.122385	1.87039e-05
4-nitrophenol	secondary metabolite	0.00062114	0	0.385815	0	0	0	0	0	0	0.246745	0	0.320687	0	0.330129	0	0.139503	0	0.00697976
Allylmalonic acid	secondary metabolite	0	0	0	0	0	0	0	0	0	0	0	0	0.369877	0	0.359225	0	0	0.000596861
3,7,12-Trihydroxycoprostane	secondary metabolite	0.223979	0.273919	0.183145	0	0	0	0	0	0	0.383371	0.356572	0.531355	0.190348	0.406129	0.208348	0.0862057	0.118261	0.112833
Thioctamide	secondary metabolite	0	0	0	0	0	0	0.462426	0.580347	0.614675	0	0	0.647566	0	0	0	0	0	0
2'-Deoxycytidine 5'-triphosphate degr prod	secondary metabolite	0	0	0	0	0.135098	0.424402	0.0893388	0.13122	0.208416	0.0763328	0.053154	0	0.237017	0	0	0	0.189458	0.000319841
Atropine	secondary metabolite	0	0	0	0	0	0	0.0759463	0.0781006	0.0759106	0.140599	0.141204	0.106816	0	0	0	0	0	0
5-Hydroxyindole-2-carboxylic acid	secondary metabolite	0.0927352	0.0918315	0.0936478	0.161463	0.114221	0.0696128	0.223374	0.211524	0.104788	0	0	0	0	0.120044	0.0375037	0.0845926	0.0779497	0.0619692
sarcosine	secondary metabolite	0	0	0	0.132566	0.0860022	0.0842999	0.0978826	0	0.241332	0.252943	0.228938	0	0	0.0578945	0	0.0923741	0.129626	0.00602082
Carbobenzyloxy-L-leucine degr5	secondary metabolite	0	0	0	0	0	0	0.0750192	0	0	0	0	0	0	0	0	0.587411	0.205797	0.0122361
Phenylacetic acid	secondary metabolite	0	0	0	0	0	0	0.0410096	0.0459493	0	0	0	0	0	0	0.0132657	0	0	0
hypoxanthine	secondary metabolite	0	0	0	0	0	0	0.35582	0.140208	0	0	0.348875	0.444	0	0	18.4025	0	0	0
N-(2-hydroxyethyl)-iminodiacetic acid	secondary metabolite	0	0	0	0	0	0.14769	0	0.306364	0.345421	0.237698	0.19484	0.175836	0.219065	0.221347	0	0	0	0.000601873
Phytol	secondary metabolite	0	0	0	0	0	0	0.278761	0.245641	0.17157	0.724422	0	0	0	0	0	0.126861	0.0821102	0.076394
DL-dihydrosphingosine	secondary metabolite	0	0	0	0.879144	0.977046	0.418079	1.04007	0	0	0.311523	0.274488	0.241994	1.09431	0.400898	0	0	0	2.35167e-05
phloroglucinol	secondary metabolite	0	0	0	0	0.212242	0	0.591225	0.442934	0.326252	0.0671362	0.0808521	0.0703584	0	0	0	0.346951	0.213405	0.0106551
L-4-Hydroxyphenylglycine	secondary metabolite	0	0	0	0	0	0	0.107978	0.0923922	0.0784253	0	0.221177	0.158787	0	0.0373168	0.0146066	0.0448294	0.0390162	0.000204504
Vanillylmandelic acid	secondary metabolite	0.302676	0.237041	0.386485	0.228618	0.16571	0.0677186	0.229146	0.148793	0	0.227878	0.229097	0.248463	0.497979	0	0.092966	0.160827	0	0.000391809
5,6-dihydrouracil	secondary metabolite	0.201366	0.21007	0.193023	0.337056	0.334134	0.235334	0.19665	0.209741	0.188219	0	0	0	0	0.245156	0.234146	0.15817	0.308343	0.205517
N-(3-aminopropyl)-morpholine	secondary metabolite	0.000555119	0	0.308157	0	0	0	0	0	0	0.29936	0	0	0	0	0	0	0	1.8805e-05
butyraldehyde	secondary metabolite	0.000323467	0.104631	0	0	0	0	0.376576	0	0	0	0.616925	0	0	0	0	0	0.140377	0.000366854
Glutaconic acid	secondary metabolite	0.000278976	0.0778274	0	0	0.213838	0.319579	0	0.0349392	0	0	0	0.788461	0	0	0	0.485162	0	0.000807889
Allantoic acid	secondary metabolite	0	0	0	1.32348	2.44908	2.36007	0	1.26982	1.0497	0.672352	0.458766	0	0	0	3.5059	0	0	3.1664e-05
2-amino-2-methylpropane-1,3-diol	secondary metabolite	0	0	0	0	0	0	0	0.667538	0.642609	0.149216	0.193367	0	0.352293	0	0.648869	0	0	0
quinic acid	secondary metabolite	0	0	0	0.340811	0	0	0.295906	0.162015	0.104235	1.51587	2.06884	1.52254	0	0	0	0	0	0
threo-beta-hydroxyaspartate	secondary metabolite	2.13518	2.32707	1.9591	1.71929	0.786763	1.33834	1.77373	2.12805	1.54735	0	0	0	1.68875	1.09883	1.81882	1.08392	1.61334	1.30087
N-Carbamylglutamate	secondary metabolite	0	0	0	0	0	0	0	0	0	0	0	0	0	0	0	0.115298	0	0.00513108
conduritol bepoxide	secondary metabolite	1.31912	1.5686	1.10933	0	0.966118	0	0	0	0	0	0	0	0	0	0.412195	0	0	3.1427e-05
